# Supplementary material for: Competitive cation binding computations of proton balance for reactions of the phosphagen and glycolytic energy systems within skeletal muscle
Source: PLoS One. 2017 Dec 21;12(12):e0189822. doi: 10.1371/journal.pone.0189822 (PMC5739460; doi:10.1371/journal.pone.0189822)
Supplement: S1 File — (XLS) [file pone.0189822.s001.xls]

## Sheet: CK&ATPase
ATP								Singular	pH	[H+]	Alpha n-	[ATP-4]	HATP	SUM	[ATP-4]	HATP
Complex	Log K	K	Combined K		Total L =	0.01	M		6	1e-06	0.248759	0.00248759	0.00751241	0.01	0.248759	0.751241
H2ATP	3.99	9772.37	2.95121e+10		[K+] =	0.12	M		6.1	7.94328e-07	0.294219	0.00294219	0.00705781	0.01	0.294219	0.705781
HATP	6.48	3.01995e+06	3.01995e+06		[Mg++] =	0.0006	M		6.2	6.30957e-07	0.344179	0.00344179	0.00655821	0.01	0.344179	0.655821
MgATP	4.1	12589.3	12589.3		[Na+] =	0.015	M		6.3	5.01187e-07	0.397842	0.00397842	0.00602158	0.01	0.397842	0.602158
KATP	1.17	14.7911	14.7911						6.4	3.98107e-07	0.454078	0.00454078	0.00545922	0.01	0.454078	0.545922
H3ATP	1.9	79.4328	2.34423e+12						6.5	3.16228e-07	0.511511	0.00511511	0.00488489	0.01	0.511511	0.488489
H4ATP	1	10	2.34423e+13						6.6	2.51189e-07	0.568641	0.00568641	0.00431359	0.01	0.568641	0.431359
MgHATP	2.32	208.93	6.30957e+08						6.7	1.99526e-07	0.624002	0.00624002	0.00375998	0.01	0.624002	0.375998
Mg2ATP	1.7	50.1187	630957						6.8	1.58489e-07	0.676302	0.00676302	0.00323698	0.01	0.676302	0.323698
NaATP	1.31	20.4174	20.4174						6.9	1.25893e-07	0.724538	0.00724538	0.00275462	0.01	0.724538	0.275462
									7	1e-07	0.768052	0.00768052	0.00231948	0.01	0.768052	0.231948
pH	[H+]	Alpha n-	[ATP-4]	[HATP]	[H2ATP]	[MgATP]	[KATP]	[H3ATP]	[H4ATP]	[MgHATP]	[Mg2ATP]	[NaATP]	Sum	[ATP-4]	[HATP]	[H2ATP]	[MgATP]	[KATP]	[H3ATP]	[H4ATP]	[MgHATP]	[Mg2ATP]	[NaATP]	SUMH
6	1e-06	0.0699794	0.000699794	0.00211334	2.06524e-05	0.00528593	0.00124208	1.64048e-09	1.64048e-14	0.000264924	0.000158954	0.000214319	0.01	0.0699794	0.211334	0.00206524	0.528593	0.124208	1.64048e-07	1.64048e-12	0.0264924	0.0158954	0.0214319	0.241958
6.1	7.94328e-07	0.0736374	0.000736374	0.00176644	1.37119e-05	0.00556224	0.00130701	8.65164e-10	6.87224e-15	0.000221437	0.000167263	0.000225522	0.01	0.0736374	0.176644	0.00137119	0.556224	0.130701	8.65164e-08	6.87224e-13	0.0221437	0.0167263	0.0225522	0.20153
6.2	6.30957e-07	0.0768169	0.000768169	0.00146372	9.0252e-06	0.00580241	0.00136345	4.52332e-10	2.85402e-15	0.000183488	0.000174486	0.00023526	0.01	0.0768169	0.146372	0.00090252	0.580241	0.136345	4.52332e-08	2.85402e-13	0.0183488	0.0174486	0.023526	0.166526
6.3	5.01187e-07	0.079538	0.00079538	0.00120386	5.89624e-06	0.00600795	0.00141174	2.34733e-10	1.17645e-15	0.000150913	0.000180666	0.000243594	0.01	0.079538	0.120386	0.000589624	0.600795	0.141174	2.34733e-08	1.17645e-13	0.0150913	0.0180666	0.0243594	0.136656
6.4	3.98107e-07	0.0818361	0.000818361	0.000983887	3.82776e-06	0.00618153	0.00145253	1.21044e-10	4.81887e-16	0.000123338	0.000185886	0.000250632	0.01	0.0818361	0.0983887	0.000382776	0.618153	0.145253	1.21044e-08	4.81887e-14	0.0123338	0.0185886	0.0250632	0.111488
6.5	3.16228e-07	0.0837553	0.000837553	0.000799857	2.47179e-06	0.0063265	0.0014866	6.20886e-11	1.96342e-16	0.000100268	0.000190246	0.000256509	0.01	0.0837553	0.0799857	0.000247179	0.63265	0.14866	6.20886e-09	1.96342e-14	0.0100268	0.0190246	0.0256509	0.0905069
6.6	2.51189e-07	0.085343	0.00085343	0.000647393	1.58916e-06	0.00644643	0.00151478	3.17079e-11	7.96467e-17	8.11557e-05	0.000193852	0.000261372	0.01	0.085343	0.0647393	0.000158916	0.644643	0.151478	3.17079e-09	7.96467e-15	0.00811557	0.0193852	0.0261372	0.0731727
6.7	1.99526e-07	0.0866464	0.000866464	0.000522096	1.01801e-06	0.00654488	0.00153791	1.61343e-11	3.21922e-17	6.54488e-05	0.000196813	0.000265364	0.01	0.0866464	0.0522096	0.000101801	0.654488	0.153791	1.61343e-09	3.21922e-15	0.00654488	0.0196813	0.0265364	0.0589581
6.8	1.58489e-07	0.0877096	0.000877096	0.000419805	6.502e-07	0.00662519	0.00155678	8.18554e-12	1.29732e-17	5.26258e-05	0.000199228	0.00026862	0.01	0.0877096	0.0419805	6.502e-05	0.662519	0.155678	8.18554e-10	1.29732e-15	0.00526258	0.0199228	0.026862	0.0473731
6.9	1.25893e-07	0.0885724	0.000885724	0.000336743	4.14284e-07	0.00669036	0.0015721	4.14284e-12	5.21553e-18	4.22133e-05	0.000201187	0.000271262	0.01	0.0885724	0.0336743	4.14284e-05	0.669036	0.15721	4.14284e-10	5.21553e-16	0.00422133	0.0201187	0.0271262	0.0379785
7	1e-07	0.0892695	0.000892695	0.00026959	2.63453e-07	0.00674302	0.00158447	2.09268e-12	2.09268e-18	3.37951e-05	0.000202771	0.000273397	0.01	0.0892695	0.026959	2.63453e-05	0.674302	0.158447	2.09268e-10	2.09268e-16	0.00337951	0.0202771	0.0273397	0.0303912
														Fractions
ADP
Complex	Log K	K	Combined K
ADPH	6.38	2.39883e+06	2.39883e+06		Total L =	5e-05	M
ADPH2	3.87	7413.1	1.77828e+10		[K+] =	0.12	M
ADPH3	1.69	48.9779	8.70964e+11		[Mg++] =	0.0006	M
ADPMg	3.23	1698.24	1698.24		[Na+] =	0.015	M
ADPHMg	1.59	38.9045	9.33254e+07
ADPMg2	1.59	38.9045	66069.3
ADPK	1	10	10
ADPNa	1.12	13.1826	13.1826
													Fractions											Singular				Fractions
pH	[H+]	Alpha n-	ADP-4	[HADP]	[H2ADP]	[H3ADP]	[MgADP]	[MgHADP]	[Mg2ADP]	[KADP]	[NaADP]	Sum	[HADP]	[H2ADP]	[H3ADP]	[MgADP]	[MgHADP]	[Mg2ADP]	[KADP]	[NaADP]	free ADP	SUMH		Alpha	ADPfree	ADPH	SUM	ADPfree	ADPH
6	1e-06	0.169117	8.45583e-06	2.02841e-05	1.50368e-07	7.36472e-12	8.61603e-06	4.73486e-07	2.01122e-07	1.0147e-05	1.67204e-06	5e-05	0.405682	0.00300736	1.47294e-07	0.172321	0.00946973	0.00402243	0.20294	0.0334409	0.169117	0.421167		0.294219	1.47109e-05	3.52891e-05	5e-05	0.294219	0.705781
6.1	7.94328e-07	0.185129	9.25647e-06	1.76378e-05	1.03859e-07	4.04059e-12	9.43184e-06	4.11715e-07	2.20165e-07	1.11078e-05	1.83036e-06	5e-05	0.352757	0.00207719	8.08119e-08	0.188637	0.0082343	0.00440329	0.222155	0.0366072	0.185129	0.365146		0.344179	1.7209e-05	3.2791e-05	5e-05	0.344179	0.655821
6.2	6.30957e-07	0.200142	1.00071e-05	1.51464e-05	7.0845e-08	2.18932e-12	1.01967e-05	3.53558e-07	2.38019e-07	1.20085e-05	1.97879e-06	5e-05	0.302928	0.0014169	4.37864e-08	0.203934	0.00707116	0.00476038	0.240171	0.0395759	0.200142	0.312833		0.397842	1.98921e-05	3.01079e-05	5e-05	0.397842	0.602158
6.3	5.01187e-07	0.213892	1.06946e-05	1.28577e-05	4.77709e-08	1.17264e-12	1.08972e-05	3.00134e-07	2.5437e-07	1.28335e-05	2.11473e-06	5e-05	0.257154	0.000955419	2.34527e-08	0.217944	0.00600268	0.0050874	0.25667	0.0422946	0.213892	0.265068		0.454078	2.27039e-05	2.72961e-05	5e-05	0.454078	0.545922
6.4	3.98107e-07	0.226215	1.13108e-05	1.08017e-05	3.1878e-08	6.21572e-13	1.1525e-05	2.52141e-07	2.69026e-07	1.35729e-05	2.23657e-06	5e-05	0.216034	0.000637561	1.24314e-08	0.230501	0.00504281	0.00538052	0.271458	0.0447314	0.226215	0.222352		0.511511	2.55755e-05	2.44245e-05	5e-05	0.511511	0.488489
6.5	3.16228e-07	0.237049	1.18525e-05	8.99101e-06	2.1077e-08	3.26444e-13	1.2077e-05	2.09875e-07	2.8191e-07	1.4223e-05	2.34369e-06	5e-05	0.17982	0.00042154	6.52888e-09	0.24154	0.00419749	0.00563821	0.284459	0.0468738	0.237049	0.184861		0.568641	2.84321e-05	2.15679e-05	5e-05	0.568641	0.431359
6.6	2.51189e-07	0.246414	1.23207e-05	7.42395e-06	1.3824e-08	1.70073e-13	1.25541e-05	1.73295e-07	2.93047e-07	1.47848e-05	2.43627e-06	5e-05	0.148479	0.000276481	3.40146e-09	0.251082	0.0034659	0.00586094	0.295696	0.0487255	0.246414	0.152498		0.624002	3.12001e-05	1.87999e-05	5e-05	0.624002	0.375998
6.7	1.99526e-07	0.254389	1.27195e-05	6.08792e-06	9.0047e-09	8.79973e-14	1.29605e-05	1.42109e-07	3.02532e-07	1.52634e-05	2.51513e-06	5e-05	0.121758	0.000180094	1.75995e-09	0.259209	0.00284217	0.00605064	0.305267	0.0503026	0.254389	0.124961		0.676302	3.38151e-05	1.61849e-05	5e-05	0.676302	0.323698
6.8	1.58489e-07	0.261098	1.30549e-05	4.96333e-06	5.83141e-09	4.52661e-14	1.33022e-05	1.15858e-07	3.1051e-07	1.56659e-05	2.58146e-06	5e-05	0.0992667	0.000116628	9.05323e-10	0.266045	0.00231715	0.00621021	0.313318	0.0516291	0.261098	0.101817		0.724538	3.62269e-05	1.37731e-05	5e-05	0.724538	0.275462
6.9	1.25893e-07	0.266681	1.33341e-05	4.02682e-06	3.75805e-09	2.31719e-14	1.35867e-05	9.39969e-08	3.1715e-07	1.60009e-05	2.63666e-06	5e-05	0.0805364	7.5161e-05	4.63439e-10	0.271734	0.00187994	0.006343	0.320017	0.0527331	0.266681	0.0825667		0.768052	3.84026e-05	1.15974e-05	5e-05	0.768052	0.231948
7	1e-07	0.271287	1.35644e-05	3.25386e-06	2.41212e-09	1.18141e-14	1.38214e-05	7.5954e-08	3.22628e-07	1.62772e-05	2.6822e-06	5e-05	0.0650773	4.82424e-05	2.36281e-10	0.276427	0.00151908	0.00645256	0.325545	0.0536439	0.271287	0.0666928		0.806528	4.03264e-05	9.67362e-06	5e-05	0.806528	0.193472
CrP-original	use Kushmerick version
Complex	Log K	K			Total L =	0.026	M
CrPH	4.5	31622.8			[K+] =	0.12	M
CrPMg	1.6	39.8107			[Mg++] =	0.0006	M
CrPK	0.31	2.04174			[Na+] =	0.015	M
								Fractions						Singular				Fractions
pH	[H+]	Alpha n-	CrPfree	[HCrP]	[MgCrP]	[KCrP]	Sum	[HCrP]	[MgCrP]	[KCrP]	CrPfree	SUMH		Alpha	CrP free	CrPH	SUM	CrP free	CrPH
6	1e-06	0.768925	0.019992	0.000632204	0.000477538	0.00489822	0.026	0.0243155	0.0183669	0.188393	0.768925	0.0243155		0.969347	0.025203	0.000796989	0.026	0.969347	0.0306534
6.1	7.94328e-07	0.772789	0.0200925	0.000504701	0.000479939	0.00492284	0.026	0.0194116	0.0184592	0.18934	0.772789	0.0194116		0.975497	0.0253629	0.000637088	0.026	0.975497	0.0245034
6.2	6.30957e-07	0.775887	0.0201731	0.000402505	0.000481862	0.00494257	0.026	0.015481	0.0185332	0.190099	0.775887	0.015481		0.980438	0.0254914	0.00050862	0.026	0.980438	0.0195623
6.3	5.01187e-07	0.778365	0.0202375	0.000320743	0.000483402	0.00495836	0.026	0.0123363	0.0185924	0.190706	0.778365	0.0123363		0.984398	0.0255944	0.000405643	0.026	0.984398	0.0156017
6.4	3.98107e-07	0.780345	0.020289	0.000255423	0.000484631	0.00497097	0.026	0.00982396	0.0186397	0.191191	0.780345	0.00982396		0.987567	0.0256767	0.000323251	0.026	0.987567	0.0124327
6.5	3.16228e-07	0.781925	0.0203301	0.000203301	0.000485612	0.00498104	0.026	0.00781925	0.0186774	0.191578	0.781925	0.00781925		0.990099	0.0257426	0.000257426	0.026	0.990099	0.00990099
6.6	2.51189e-07	0.783185	0.0203628	0.000161747	0.000486395	0.00498906	0.026	0.00622106	0.0187075	0.191887	0.783185	0.00622106		0.992119	0.0257951	0.000204898	0.026	0.992119	0.00788068
6.7	1.99526e-07	0.784188	0.0203889	0.000128645	0.000487018	0.00499545	0.026	0.00494789	0.0187314	0.192133	0.784188	0.00494789		0.99373	0.025837	0.00016302	0.026	0.99373	0.00627001
6.8	1.58489e-07	0.784987	0.0204097	0.000102291	0.000487514	0.00500054	0.026	0.00393425	0.0187505	0.192328	0.784987	0.00393425		0.995013	0.0258703	0.000129659	0.026	0.995013	0.00498688
6.9	1.25893e-07	0.785622	0.0204262	8.13181e-05	0.000487909	0.00500459	0.026	0.00312762	0.0187657	0.192484	0.785622	0.00312762		0.996035	0.0258969	0.000103097	0.026	0.996035	0.00396529
7	1e-07	0.786128	0.0204393	6.46348e-05	0.000488223	0.00500781	0.026	0.00248596	0.0187778	0.192608	0.786128	0.00248596		0.996848	0.025918	8.196e-05	0.026	0.996848	0.00315231
Cr
Complex	Log K	K	Combined K		Total L =	0.004	M
CrPH2	2.52	331.131	23841.4		[K+] =	0.12	M
CrPH	14.3	1.99526e+14	1.99526e+14		[Mg++] =	0.0006	M
					[Na+] =	0.015	M
							Fractions					Singular			Fractions
pH	[H+]	Alpha n-	Crfree	HCr	[H2Cr]	Sum	[HCr]	[H2Cr]	Crfree	SUMH		Alpha	Cr free	CrH	Cr free	CrH
6	1e-06	5.01187e-09	2.00475e-11	0.004	4.77961e-19	0.004	1	1.1949e-16	5.01187e-09	1.008		5.01187e-09	2.00475e-11	0.004	5.01187e-09	1
6.1	7.94328e-07	6.30957e-09	2.52383e-11	0.004	3.79658e-19	0.004	1	9.49145e-17	6.30957e-09	1.008		6.30957e-09	2.52383e-11	0.004	6.30957e-09	1
6.2	6.30957e-07	7.94328e-09	3.17731e-11	0.004	3.01573e-19	0.004	1	7.53933e-17	7.94328e-09	1.008		7.94328e-09	3.17731e-11	0.004	7.94328e-09	1
6.3	5.01187e-07	1e-08	4e-11	0.004	2.39548e-19	0.004	1	5.9887e-17	1e-08	1.008		1e-08	4e-11	0.004	1e-08	1
6.4	3.98107e-07	1.25893e-08	5.0357e-11	0.004	1.9028e-19	0.004	1	4.75699e-17	1.25893e-08	1.008		1.25893e-08	5.0357e-11	0.004	1.25893e-08	1
6.5	3.16228e-07	1.58489e-08	6.33957e-11	0.004	1.51145e-19	0.004	1	3.77861e-17	1.58489e-08	1.008		1.58489e-08	6.33957e-11	0.004	1.58489e-08	1
6.6	2.51189e-07	1.99526e-08	7.98105e-11	0.004	1.20058e-19	0.004	1	3.00146e-17	1.99526e-08	1.008		1.99526e-08	7.98105e-11	0.004	1.99526e-08	1
6.7	1.99526e-07	2.51189e-08	1.00475e-10	0.004	9.53658e-20	0.004	1	2.38414e-17	2.51189e-08	1.008		2.51189e-08	1.00475e-10	0.004	2.51189e-08	1
6.8	1.58489e-07	3.16228e-08	1.26491e-10	0.004	7.57517e-20	0.004	1	1.89379e-17	3.16228e-08	1.008		3.16228e-08	1.26491e-10	0.004	3.16228e-08	1
6.9	1.25893e-07	3.98107e-08	1.59243e-10	0.004	6.01717e-20	0.004	1	1.50429e-17	3.98107e-08	1.008		3.98107e-08	1.59243e-10	0.004	3.98107e-08	1
7	1e-07	5.01187e-08	2.00475e-10	0.004	4.77961e-20	0.004	1	1.1949e-17	5.01187e-08	1.008		5.01187e-08	2.00475e-10	0.004	5.01187e-08	1
Pi
Complex	Log K	K	Combined K		Total L =	0.04	M		Singular					Fractions
HPi	11.59	3.89045e+11	3.89045e+11		[K+] =	0.12	M		Alpha	Pi free	PiH	PiH2	SUM	Pi free	PiH	PiH2
H2Pi	6.75	5.62341e+06	2.18776e+18		[Mg++] =	0.0006	M		3.88077e-07	1.55231e-08	0.00603918	0.0339608	0.04	3.88077e-07	0.15098	0.84902
H3Pi	1.99	97.7237	2.13796e+20		[Na+] =	0.015	M		5.91921e-07	2.36768e-08	0.00731684	0.0326831	0.04	5.91921e-07	0.182921	0.817079
MgPi	3.4	2511.89	2511.89						8.95708e-07	3.58283e-08	0.00879481	0.0312052	0.04	8.95709e-07	0.21987	0.78013
HMgPi	1.8	63.0957	2.45471e+13						1.34314e-06	5.37254e-08	0.0104756	0.0295243	0.0399999	1.34314e-06	0.261891	0.738109
H2MgPi	0.7	5.01187	1.09648e+19						1.99354e-06	7.97417e-08	0.0123505	0.0276494	0.0399999	1.99355e-06	0.308764	0.691236
KPi	0.6	3.98107	3.98107						2.92565e-06	1.17026e-07	0.0143974	0.0256025	0.0399999	2.92566e-06	0.359935	0.640065
HKPi	0.5	3.16228	1.23027e+12						4.24154e-06	1.69662e-07	0.01658	0.0234198	0.0399998	4.24156e-06	0.414501	0.585499
H2KPi	0.19	1.54882	3.38844e+18						6.07083e-06	2.42833e-07	0.0188499	0.0211499	0.0399998	6.07087e-06	0.471249	0.528751
HK2Pi	11.13	1.34896e+11	2.81838e+12						8.57526e-06	3.4301e-07	0.0211498	0.0188498	0.0399997	8.57533e-06	0.528751	0.471249
K2Pi	0.72	5.24807	20.893						1.19542e-05	4.78168e-07	0.0234197	0.0165799	0.0399995	1.19543e-05	0.585499	0.414501
NaPi	1.32	20.893	20.893						1.64519e-05	6.58077e-07	0.0256022	0.0143972	0.0399993	1.64522e-05	0.640065	0.359935
HNaPi	0.61	4.0738	1.58489e+12
H2NaPi	0.19	1.54882	3.38844e+18
Na2Pi	1.05	11.2202	234.423
Na2HPi	10.62	4.16869e+10	9.77237e+12
																					Fractions
pH	[H+]	Alpha n-	[Pifree]	[HPi]	[H2Pi]	[H3Pi]	[MgPi]	[HMgPi]	[H2MgPi]	[KPi]	[HKPi]	[H2KPi]	[HK2Pi]	[K2Pi]	[NaPi]	[HNaPi]	[H2NaPi]	[Na2Pi]	[Na2HPi]	Sum	[Pi-4]	[HPi]	[H2Pi]	[H3Pi]	[MgPi]	[HMgPi]	[H2MgPi]	[KPi]	[HKPi]	[H2KPi]	[HK2Pi]	[K2Pi]	[NaPi]	[HNaPi]	[H2NaPi]	[Na2Pi]	[Na2HPi]	SUMH
6	1e-06	3.05814e-07	1.22326e-08	0.00475902	0.0267619	2.61528e-06	1.84361e-08	0.000180164	8.04764e-05	5.84385e-09	0.00180592	0.00497392	0.000496455	3.68027e-09	3.83362e-09	0.00029081	0.00062174	6.45208e-10	2.68968e-05	0.04	3.05814e-07	0.118976	0.669048	6.53819e-05	4.60902e-07	0.00450411	0.00201191	1.46096e-07	0.045148	0.124348	0.0124114	9.20068e-08	9.58404e-08	0.00727024	0.0155435	1.61302e-08	0.000672419	1.81108
6.1	7.94328e-07	4.62078e-07	1.84831e-08	0.00571183	0.0255138	1.9805e-06	2.78565e-08	0.000216235	7.67232e-05	8.82992e-09	0.00216749	0.00474195	0.000595851	5.56081e-09	5.79251e-09	0.000349033	0.000592743	9.74895e-10	3.22818e-05	0.04	4.62078e-07	0.142796	0.637845	4.95126e-05	6.96413e-07	0.00540588	0.00191808	2.20748e-07	0.0541872	0.118549	0.0148963	1.3902e-07	1.44813e-07	0.00872583	0.0148186	2.43724e-08	0.000807045	1.77323
6.2	6.30957e-07	6.91727e-07	2.76691e-08	0.00679195	0.0240987	1.48592e-06	4.17009e-08	0.000257126	7.24679e-05	1.32183e-08	0.00257736	0.00447894	0.000708528	8.32448e-09	8.67133e-09	0.000415036	0.000559868	1.45941e-09	3.83864e-05	0.04	6.91727e-07	0.169799	0.602469	3.71479e-05	1.04252e-06	0.00642815	0.0018117	3.30458e-07	0.0644341	0.111974	0.0177132	2.08112e-07	2.16783e-07	0.0103759	0.0139967	3.64852e-08	0.000959659	1.73032
6.3	5.01187e-07	1.02476e-06	4.09902e-08	0.00799246	0.0225258	1.10327e-06	6.17777e-08	0.000302574	6.77379e-05	1.95822e-08	0.00303292	0.0041866	0.000833763	1.23323e-08	1.28461e-08	0.000488395	0.000523325	2.16204e-09	4.51713e-05	0.04	1.02476e-06	0.199811	0.563145	2.75817e-05	1.54444e-06	0.00756435	0.00169345	4.89555e-07	0.0758231	0.104665	0.0208441	3.08307e-07	3.21153e-07	0.0122099	0.0130831	5.40509e-08	0.00112928	1.68264
6.4	3.98107e-07	1.5008e-06	6.0032e-08	0.00929786	0.0208153	8.09809e-07	9.04761e-08	0.000351993	6.25942e-05	2.8679e-08	0.00352829	0.00386869	0.000969941	1.80611e-08	1.88137e-08	0.000568164	0.000483586	3.1664e-09	5.25491e-05	0.04	1.5008e-06	0.232446	0.520383	2.02452e-05	2.2619e-06	0.00879983	0.00156485	7.16975e-07	0.0882072	0.0967173	0.0242485	4.51529e-07	4.70342e-07	0.0142041	0.0120897	7.91599e-08	0.00131373	1.63079
6.5	3.16228e-07	2.17106e-06	8.68422e-08	0.0106839	0.018999	5.87126e-07	1.30883e-07	0.000404466	5.71324e-05	4.1487e-08	0.00405427	0.00353112	0.00111453	2.61272e-08	2.72159e-08	0.000652863	0.00044139	4.58051e-09	6.03828e-05	0.04	2.17106e-06	0.267098	0.474975	1.46781e-05	3.27207e-06	0.0101117	0.00142831	1.03718e-06	0.101357	0.088278	0.0278634	6.53181e-07	6.80397e-07	0.0163216	0.0110347	1.14513e-07	0.00150957	1.57574
6.6	2.51189e-07	3.10031e-06	1.24012e-07	0.012119	0.0171185	4.20209e-07	1.86903e-07	0.000458793	5.14774e-05	5.92443e-08	0.00459882	0.00318161	0.00126424	3.73102e-08	3.88648e-08	0.000740554	0.000397701	6.54106e-09	6.84933e-05	0.04	3.10031e-06	0.302974	0.427962	1.05052e-05	4.67258e-06	0.0114698	0.00128693	1.48111e-06	0.114971	0.0795402	0.0316059	9.32756e-07	9.7162e-07	0.0185138	0.00994252	1.63526e-07	0.00171233	1.51874
6.7	1.99526e-07	4.36921e-06	1.74768e-07	0.0135663	0.0152217	2.96799e-07	2.63399e-07	0.000513587	4.57735e-05	8.34919e-08	0.00514807	0.00282907	0.00141522	5.25806e-08	5.47714e-08	0.000828999	0.000353634	9.21818e-09	7.66735e-05	0.04	4.36921e-06	0.339159	0.380542	7.41998e-06	6.58497e-06	0.0128397	0.00114434	2.0873e-06	0.128702	0.0707268	0.0353806	1.31451e-06	1.36929e-06	0.020725	0.00884085	2.30455e-07	0.00191684	1.46125
6.8	1.58489e-07	6.07701e-06	2.4308e-07	0.0149882	0.0133583	2.06895e-07	3.66354e-07	0.000567415	4.01699e-05	1.16126e-07	0.00568763	0.00248274	0.00156355	7.31328e-08	7.618e-08	0.000915885	0.000310342	1.28213e-08	8.47095e-05	0.04	6.07701e-06	0.374705	0.333956	5.17237e-06	9.15885e-06	0.0141854	0.00100425	2.90316e-06	0.142191	0.0620685	0.0390888	1.82832e-06	1.9045e-06	0.0228971	0.00775856	3.20533e-07	0.00211774	1.40478
6.9	1.25893e-07	8.34524e-06	3.33809e-07	0.0163493	0.0115744	1.42396e-07	5.03095e-07	0.000618942	3.48057e-05	1.5947e-07	0.00620412	0.0021512	0.00170554	1.00429e-07	1.04614e-07	0.000999056	0.000268899	1.76068e-08	9.2402e-05	0.04	8.34524e-06	0.408732	0.28936	3.55991e-06	1.25774e-05	0.0154735	0.000870142	3.98676e-06	0.155103	0.0537799	0.0426384	2.51074e-06	2.61535e-06	0.0249764	0.00672249	4.40171e-07	0.00231005	1.35071
7	1e-07	1.13227e-05	4.52909e-07	0.0176202	0.00990857	9.68303e-08	6.82594e-07	0.000667056	2.97963e-05	2.16368e-07	0.0066864	0.00184159	0.00183812	1.36262e-07	1.41939e-07	0.00107672	0.000230198	2.38888e-08	9.95849e-05	0.04	1.13227e-05	0.440505	0.247714	2.42076e-06	1.70648e-05	0.0166764	0.000744908	5.40919e-06	0.16716	0.0460397	0.045953	3.40654e-06	3.54848e-06	0.026918	0.00575496	5.97219e-07	0.00248962	1.30022
AMP
Complex	Log K	K	Combined K		Total L =	0.0001	M
HAMP	6.2	1.58489e+06	1.58489e+06		[K+] =	0.12	M
H2AMP	3.8	6309.57	1e+10		[Mg++] =	0.0006	M
MgAMP	1.97	93.3254	93.3254		[Na+] =	0.015	M
KAMP	0.7	5.01187	5.01187
NaAMP	0.88	7.58578	7.58578
										Fractions								Singular				Fractions
pH	[H+]	Alpha n-	[AMPfree]	[HAMP]	[H2AMP]	[MgAMP]	[KAMP]	[NaATP]	Sum	[AMPfree]	[HAMP]	[H2AMP]	[MgAMP]	[KAMP]	[NaATP]	SUMH		Alpha	AMPfree	HAMP	SUM	AMPfree	HAMP
6	1e-06	0.29708	2.9708e-05	4.7084e-05	2.9708e-07	1.66351e-06	1.78671e-05	3.38037e-06	0.0001	0.29708	0.47084	0.0029708	0.0166351	0.178671	0.0338037	0.476781		0.386863	3.86863e-05	6.13137e-05	0.0001	0.386863	0.613137
6.1	7.94328e-07	0.329333	3.29333e-05	4.14606e-05	2.07795e-07	1.84411e-06	1.98069e-05	3.74737e-06	0.0001	0.329333	0.414606	0.00207795	0.0184411	0.198069	0.0374737	0.418761		0.442688	4.42688e-05	5.57312e-05	0.0001	0.442688	0.557312
6.2	6.30957e-07	0.360336	3.60336e-05	3.60336e-05	1.43452e-07	2.01771e-06	2.16715e-05	4.10014e-06	0.0001	0.360336	0.360336	0.00143452	0.0201771	0.216715	0.0410014	0.363205		0.5	5e-05	5e-05	0.0001	0.5	0.5
6.3	5.01187e-07	0.389401	3.89401e-05	3.09312e-05	9.78131e-08	2.18046e-06	2.34195e-05	4.43086e-06	0.0001	0.389401	0.309312	0.000978131	0.0218046	0.234195	0.0443086	0.311268		0.557312	5.57312e-05	4.42688e-05	0.0001	0.557312	0.442688
6.4	3.98107e-07	0.416017	4.16017e-05	2.62489e-05	6.59342e-08	2.3295e-06	2.50203e-05	4.73372e-06	0.0001	0.416017	0.262489	0.000659342	0.023295	0.250203	0.0473372	0.263808		0.613137	6.13137e-05	3.86863e-05	0.0001	0.613137	0.386863
6.5	3.16228e-07	0.439871	4.39871e-05	2.20458e-05	4.39871e-08	2.46307e-06	2.64549e-05	5.00514e-06	0.0001	0.439871	0.220458	0.000439871	0.0246307	0.264549	0.0500514	0.221337		0.666139	6.66139e-05	3.33861e-05	0.0001	0.666139	0.333861
6.6	2.51189e-07	0.460841	4.60841e-05	1.83464e-05	2.90771e-08	2.58049e-06	2.77161e-05	5.24376e-06	0.0001	0.460841	0.183464	0.000290771	0.0258049	0.277161	0.0524376	0.184046		0.715253	7.15253e-05	2.84747e-05	0.0001	0.715253	0.284747
6.7	1.99526e-07	0.478966	4.78966e-05	1.51462e-05	1.9068e-08	2.68198e-06	2.88062e-05	5.44999e-06	0.0001	0.478966	0.151462	0.00019068	0.0268198	0.288062	0.0544999	0.151844		0.759747	7.59747e-05	2.40253e-05	0.0001	0.759747	0.240253
6.8	1.58489e-07	0.494402	4.94402e-05	1.24188e-05	1.24188e-08	2.76842e-06	2.97345e-05	5.62563e-06	0.0001	0.494402	0.124188	0.000124188	0.0276842	0.297345	0.0562563	0.124436		0.79924	7.9924e-05	2.0076e-05	0.0001	0.79924	0.20076
6.9	1.25893e-07	0.507385	5.07385e-05	1.01237e-05	8.0415e-09	2.84111e-06	3.05154e-05	5.77336e-06	0.0001	0.507385	0.101237	8.0415e-05	0.0284111	0.305154	0.0577336	0.101397		0.833662	8.33662e-05	1.66338e-05	0.0001	0.833662	0.166338
7	1e-07	0.51819	5.1819e-05	8.21275e-06	5.1819e-09	2.90162e-06	3.11652e-05	5.8963e-06	0.0001	0.51819	0.0821275	5.1819e-05	0.0290162	0.311652	0.058963	0.0822311		0.863193	8.63193e-05	1.36807e-05	0.0001	0.863193	0.136807
CrP-Kushmerick
Complex	Log K	K	Combined K		Total L =	0.026	M
CrPH	14.3	1.99526e+14	1.99526e+14		[K+] =	0.12	M
CrPH2	4.5	31622.8	6.30957e+18		[Mg++] =	0.0006	M
CrPH3	2.7	501.187	3.16228e+21		[Na+] =	0.015	M
CrPH4	2	100	3.16228e+23
CrPHMg	1.6	39.8107	7.94328e+15
CrPK	0.74	5.49541	5.49541
CrPHK	0.31	2.04174	4.0738e+14
CrPH2K	-0.13	0.74131	4.67735e+18
																								Singular
pH	[H+]	Alpha n-	CrPfree	[HCrP]	[H2CrP]	[H3CrP]	[H4CrP]	[MgHCrP]	[KCrP]	[KHCrP]	[KH2CrP]	Sum	CrPfree	[HCrP]	[H2CrP]	[H3CrP]	[H4CrP]	[MgHCrP]	[KCrP]	[KHCrP]	[KH2CrP]	SUM	SUMH		Alpha	CrP free	CrPH	CrPH2	SUM	CrP free	CrPH	CrPH2
6	1e-06	3.84539e-09	9.99801e-11	0.0199486	0.000630832	3.16165e-07	3.16165e-11	0.000476502	6.59318e-11	0.00488759	5.6117e-05	0.026	3.84539e-09	0.767256	0.0242628	1.21602e-05	1.21602e-09	0.018327	2.53584e-09	0.187984	0.00215835	1	1.02645		4.85824e-09	1.26314e-10	0.025203	0.000796989	0.026	4.85824e-09	0.969347	0.0306534
6.1	7.94328e-07	4.86753e-09	1.26556e-10	0.0200577	0.000503827	2.00577e-07	1.59324e-11	0.000479108	8.3457e-11	0.00491432	4.48191e-05	0.026	4.86753e-09	0.771451	0.019378	7.71451e-06	6.12785e-10	0.0184272	3.20989e-09	0.189012	0.00172381	1	1.02112		6.15497e-09	1.60029e-10	0.0253629	0.000637088	0.026	6.15497e-09	0.975497	0.0245034
6.2	6.30957e-07	6.15458e-09	1.60019e-10	0.0201452	0.00040195	1.27108e-07	8.01996e-12	0.000481197	1.05524e-10	0.00493575	3.57564e-05	0.026	6.15458e-09	0.774816	0.0154596	4.88876e-06	3.0846e-10	0.0185076	4.05863e-09	0.189837	0.00137524	1	1.01684		7.78789e-09	2.02485e-10	0.0254914	0.00050862	0.026	7.78789e-09	0.980438	0.0195623
6.3	5.01187e-07	7.7751e-09	2.02152e-10	0.0202152	0.00032039	8.04784e-08	4.03347e-12	0.00048287	1.33309e-10	0.00495291	2.8501e-05	0.026	7.7751e-09	0.77751	0.0123227	3.09532e-06	1.55134e-10	0.0185719	5.12728e-09	0.190496	0.00109619	1	1.01343		9.84398e-09	2.55944e-10	0.0255944	0.000405643	0.026	9.84398e-09	0.984398	0.0156017
6.4	3.98107e-07	9.81537e-09	2.552e-10	0.0202712	0.0002552	5.0919e-08	2.02712e-12	0.000484207	1.68291e-10	0.00496662	2.27018e-05	0.026	9.81537e-09	0.779662	0.00981537	1.95842e-06	7.79662e-11	0.0186233	6.47273e-09	0.191024	0.000873148	1	1.01069		1.24327e-08	3.23251e-10	0.0256767	0.000323251	0.026	1.24327e-08	0.987567	0.0124327
6.5	3.16228e-07	1.2384e-08	3.21985e-10	0.0203159	0.000203159	3.21985e-08	1.01821e-12	0.000485274	2.12333e-10	0.00497757	1.80725e-05	0.026	1.2384e-08	0.781381	0.00781381	1.2384e-06	3.91618e-11	0.0186644	8.16665e-09	0.191445	0.000695094	1	1.00851		1.5692e-08	4.07992e-10	0.0257426	0.000257426	0.026	1.5692e-08	0.990099	0.00990099
6.6	2.51189e-07	1.56179e-08	4.06066e-10	0.0203515	0.000161658	2.03515e-08	5.11207e-13	0.000486125	2.6778e-10	0.0049863	1.43806e-05	0.026	1.56179e-08	0.782751	0.00621761	7.82751e-07	1.96618e-11	0.0186971	1.02992e-08	0.191781	0.000553101	1	1.00677		1.97954e-08	5.1468e-10	0.0257951	0.000204898	0.026	1.97954e-08	0.992119	0.00788068
6.7	1.99526e-07	1.96892e-08	5.1192e-10	0.0203799	0.000128589	1.28589e-08	2.56568e-13	0.000486803	3.37585e-10	0.00499325	1.14389e-05	0.026	1.96892e-08	0.783842	0.00494571	4.94571e-07	9.86799e-12	0.0187232	1.2984e-08	0.192048	0.000439957	1	1.00539		2.49614e-08	6.48996e-10	0.025837	0.00016302	0.026	2.49614e-08	0.99373	0.00627001
6.8	1.58489e-07	2.48148e-08	6.45184e-10	0.0204025	0.000102255	8.12238e-09	1.28731e-13	0.000487343	4.25466e-10	0.00499879	9.0963e-06	0.026	2.48148e-08	0.784712	0.00393288	3.12399e-07	4.9512e-12	0.018744	1.63641e-08	0.192261	0.000349858	1	1.00428		3.14651e-08	8.18092e-10	0.0258703	0.000129659	0.026	3.14651e-08	0.995013	0.00498688
6.9	1.25893e-07	3.12675e-08	8.12955e-10	0.0204205	8.12955e-05	5.1294e-09	6.45753e-14	0.000487773	5.36102e-10	0.0050032	7.23182e-06	0.026	3.12675e-08	0.785404	0.00312675	1.97284e-07	2.48366e-12	0.0187605	2.06193e-08	0.192431	0.000278147	1	1.00341		3.96529e-08	1.03097e-09	0.0258969	0.000103097	0.026	3.96529e-08	0.996035	0.00396529
7	1e-07	3.9391e-08	1.02417e-09	0.0204348	6.46205e-05	3.2387e-09	3.2387e-14	0.000488115	6.75386e-10	0.0050067	5.74846e-06	0.026	3.9391e-08	0.785954	0.00248541	1.24565e-07	1.24565e-12	0.0187736	2.59764e-08	0.192565	0.000221095	1	1.00271		4.99607e-08	1.29898e-09	0.025918	8.196e-05	0.026	4.99607e-08	0.996848	0.00315231
CK
CrP + ADP + H+ -----> ATP + Cr
pH	CrP H+	ADP H+	H+	ATP H+	CrH+	H+ Coeff
6	1.02645	0.421167	1	0.241958	1.008	0.802345
6.1	1.02112	0.365146	1	0.20153	1.008	0.823267
6.2	1.01684	0.312833	1	0.166526	1.008	0.844848
6.3	1.01343	0.265068	1	0.136656	1.008	0.866163
6.4	1.01069	0.222352	1	0.111488	1.008	0.886444
6.5	1.00851	0.184861	1	0.0905069	1.008	0.905135
6.6	1.00677	0.152498	1	0.0731727	1.008	0.921903
6.7	1.00539	0.124961	1	0.0589581	1.008	0.936611
6.8	1.00428	0.101817	1	0.0473731	1.008	0.949273
6.9	1.00341	0.0825667	1	0.0379785	1.008	0.960006
7	1.00271	0.0666928	1	0.0303912	1.008	0.968992
ATPase
ATP + H20 ----> ADP + Pi + H+
pH	ATP H+	ADP H+	Pi H+	H+	H+ Coeff
6	0.241958	0.421167	1.81108	1	-0.0097089
6.1	0.20153	0.365146	1.77323	1	-0.0631565
6.2	0.166526	0.312833	1.73032	1	-0.12337
6.3	0.136656	0.265068	1.68264	1	-0.18895
6.4	0.111488	0.222352	1.63079	1	-0.258347
6.5	0.0905069	0.184861	1.57574	1	-0.329908
6.6	0.0731727	0.152498	1.51874	1	-0.401933
6.7	0.0589581	0.124961	1.46125	1	-0.472744
6.8	0.0473731	0.101817	1.40478	1	-0.54078
6.9	0.0379785	0.0825667	1.35071	1	-0.604703
7	0.0303912	0.0666928	1.30022	1	-0.663481
Adenylate Kinase
ADP + ADP -----> ATP + AMP
pH	ADP	ATP	AMP	H+ Coeff
6	0.421167	0.241958	0.472243	-0.128134
6.1	0.365146	0.20153	0.415469	-0.113292
6.2	0.312833	0.166526	0.360854	-0.0982866
6.3	0.265068	0.136656	0.309615	-0.0838643
6.4	0.222352	0.111488	0.262662	-0.0705532
6.5	0.184861	0.0905069	0.220555	-0.0586601
6.6	0.152498	0.0731727	0.183518	-0.0483053
6.7	0.124961	0.0589581	0.151491	-0.0394724
6.8	0.101817	0.0473731	0.124204	-0.0320575
6.9	0.0825667	0.0379785	0.101245	-0.0259102
7	0.0666928	0.0303912	0.0821318	-0.0208627

## Sheet: Pi
Pi
Complex	Log K	K			Total L =	0.04	M
HPi	11.59	3.89045e+11			[K+] =	0.12	M
H2Pi	6.75	5.62341e+06			[Mg++] =	0.0006	M	When only for	HPi
H3Pi	1.99	97.7237			[Na+] =	0.015	M	Pi						Fraction
MgPi	3.4	2511.89						pH	[H+]	Alpha n-	[Pi-4]	[HPi]	Sum	[Pi-4]	[HPi]
HMgPi	1.8	63.0957						6	1e-06	2.57039e-06	1.02816e-07	0.0399999	0.04	2.57039e-06	0.999997
H2MgPi	0.7	5.01187						6.1	7.94328e-07	3.23593e-06	1.29437e-07	0.0399999	0.04	3.23593e-06	0.999997
KPi	0.6	3.98107						6.2	6.30957e-07	4.07379e-06	1.62951e-07	0.0399998	0.04	4.07379e-06	0.999996
HKPi	0.5	3.16228						6.3	5.01187e-07	5.12859e-06	2.05144e-07	0.0399998	0.04	5.12859e-06	0.999995
H2KPi	0.19	1.54882						6.4	3.98107e-07	6.4565e-06	2.5826e-07	0.0399997	0.04	6.4565e-06	0.999994
HK2Pi	11.13	1.34896e+11						6.5	3.16228e-07	8.12824e-06	3.2513e-07	0.0399997	0.04	8.12824e-06	0.999992
K2Pi	0.72	5.24807						6.6	2.51189e-07	1.02328e-05	4.09313e-07	0.0399996	0.04	1.02328e-05	0.99999
NaPi	1.32	20.893						6.7	1.99526e-07	1.28823e-05	5.15293e-07	0.0399995	0.04	1.28823e-05	0.999987
HNaPi	0.61	4.0738						6.8	1.58489e-07	1.62178e-05	6.48714e-07	0.0399994	0.04	1.62178e-05	0.999984
H2NaPi	0.19	1.54882						6.9	1.25893e-07	2.0417e-05	8.16679e-07	0.0399992	0.04	2.0417e-05	0.99998
Na2Pi	1.05	11.2202						7	1e-07	2.57033e-05	1.02813e-06	0.039999	0.04	2.57033e-05	0.999974
Na2HPi	10.62	4.16869e+10
																					Fractions
pH	[H+]	Alpha n-	[Pifree]	[HPi]	[H2Pi]	[H3Pi]	[MgPi]	[HMgPi]	[H2MgPi]	[KPi]	[HKPi]	[H2KPi]	[HK2Pi]	[K2Pi]	[NaPi]	[HNaPi]	[H2NaPi]	[Na2Pi]	[Na2HPi]	Sum	[Pi-4]	[HPi]	[H2Pi]	[H3Pi]	[MgPi]	[HMgPi]	[H2MgPi]	[KPi]	[HKPi]	[H2KPi]	[HK2Pi]	[K2Pi]	[NaPi]	[HNaPi]	[H2NaPi]	[Na2Pi]	[Na2HPi]	SUMH
6	1e-06	3.87751e-07	1.551e-08	0.0060341	0.0339323	3.31599e-06	2.33757e-08	5.8717e-16	4.66406e-23	7.40959e-09	5.88564e-15	2.88266e-21	3.01283e-05	1.17213e-09	4.86076e-09	9.47772e-16	3.60333e-22	3.91557e-11	3.91557e-17	0.0399999	3.87752e-07	0.150853	0.848309	8.29e-05	5.84394e-07	1.46793e-14	1.16602e-21	1.8524e-07	1.47142e-13	7.20669e-20	0.000753211	2.93033e-08	1.21519e-07	2.36944e-14	9.00836e-21	9.78897e-10	9.78897e-16	1.84772
6.1	7.94328e-07	5.9134e-07	2.36536e-08	0.00730966	0.0326511	2.53453e-06	3.56491e-08	7.11293e-16	4.48795e-23	1.13e-08	7.12982e-15	2.77382e-21	3.64972e-05	1.78756e-09	7.41291e-09	1.14812e-15	3.46728e-22	5.97145e-11	4.74329e-17	0.0399998	5.91343e-07	0.182742	0.81628	6.33635e-05	8.91231e-07	1.77824e-14	1.12199e-21	2.82501e-07	1.78246e-13	6.93458e-20	0.000912434	4.46891e-08	1.85323e-07	2.87032e-14	8.66823e-21	1.49287e-09	1.18583e-15	1.81549
6.2	6.30957e-07	8.94676e-07	3.5787e-08	0.00878468	0.0311692	1.92188e-06	5.39358e-08	8.54825e-16	4.28427e-23	1.70965e-08	8.56854e-15	2.64793e-21	4.3862e-05	2.70451e-09	1.12155e-08	1.3798e-15	3.30992e-22	9.03459e-11	5.70044e-17	0.0399998	8.94681e-07	0.219618	0.779234	4.80472e-05	1.3484e-06	2.13707e-14	1.07107e-21	4.27415e-07	2.14215e-13	6.61987e-20	0.00109656	6.76131e-08	2.80388e-07	3.44953e-14	8.27483e-21	2.25866e-09	1.42512e-15	1.77823
6.3	5.01187e-07	1.34132e-06	5.36528e-08	0.0104615	0.0294844	1.44408e-06	8.08619e-08	1.01799e-15	4.05269e-23	2.56315e-08	1.02041e-14	2.5048e-21	5.22342e-05	4.05467e-09	1.68145e-08	1.64318e-15	3.13101e-22	1.35449e-10	6.78852e-17	0.0399997	1.34133e-06	0.261538	0.737115	3.61023e-05	2.02156e-06	2.54499e-14	1.01318e-21	6.40791e-07	2.55104e-13	6.26205e-20	0.00130586	1.01367e-07	4.20365e-07	4.10796e-14	7.82756e-21	3.38624e-09	1.69714e-15	1.73588
6.4	3.98107e-07	1.9904e-06	7.96159e-08	0.012331	0.0276058	1.07399e-06	1.19992e-07	1.19992e-15	3.79447e-23	3.80348e-08	1.20277e-14	2.34521e-21	6.1569e-05	6.01675e-09	2.49512e-08	1.93683e-15	2.93151e-22	2.00994e-10	8.0017e-17	0.0399997	1.99041e-06	0.308278	0.690149	2.68499e-05	2.99981e-06	2.99981e-14	9.48624e-22	9.50876e-07	3.00694e-13	5.86306e-20	0.00153924	1.5042e-07	6.23784e-07	4.8421e-14	7.32882e-21	5.02488e-09	2.00044e-15	1.68866
6.5	3.16228e-07	2.9203e-06	1.16812e-07	0.014371	0.0255557	7.89746e-07	1.76051e-07	1.39842e-15	3.51268e-23	5.58045e-08	1.40174e-14	2.17105e-21	7.17547e-05	8.82775e-09	3.66082e-08	2.25725e-15	2.71381e-22	2.94897e-10	9.32546e-17	0.0399997	2.92033e-06	0.359279	0.638898	1.97438e-05	4.40132e-06	3.49609e-14	8.78178e-22	1.39512e-06	3.50439e-13	5.42766e-20	0.00179388	2.20696e-07	9.15214e-07	5.64316e-14	6.78458e-21	7.37249e-09	2.33138e-15	1.63713
6.6	2.51189e-07	4.23264e-06	1.69306e-07	0.0165452	0.0233707	5.73682e-07	2.55166e-07	1.60999e-15	3.21235e-23	8.08821e-08	1.61381e-14	1.98542e-21	8.26102e-05	1.27948e-08	5.30594e-08	2.59874e-15	2.48178e-22	4.27419e-10	1.07363e-16	0.0399996	4.23268e-06	0.413633	0.584273	1.43422e-05	6.37921e-06	4.02501e-14	8.03095e-22	2.02207e-06	4.03457e-13	4.9636e-20	0.00206528	3.19873e-07	1.3265e-06	6.49691e-14	6.2045e-21	1.06856e-08	2.6841e-15	1.58222
6.7	1.99526e-07	6.05636e-06	2.42255e-07	0.0188049	0.0210995	4.11407e-07	3.6511e-07	1.82988e-15	2.90017e-23	1.15732e-07	1.83423e-14	1.79248e-21	9.38933e-05	1.83077e-08	7.59212e-08	2.95368e-15	2.24059e-22	6.11582e-10	1.22027e-16	0.0399995	6.05643e-06	0.470129	0.527493	1.02853e-05	9.12784e-06	4.57476e-14	7.2505e-22	2.89333e-06	4.58562e-13	4.48124e-20	0.00234736	4.57698e-07	1.89805e-06	7.38428e-14	5.60155e-21	1.52897e-08	3.0507e-15	1.52515
6.8	1.58489e-07	8.55233e-06	3.42093e-07	0.0210933	0.0187994	2.91169e-07	5.1558e-07	2.05256e-15	2.58402e-23	1.63428e-07	2.05743e-14	1.59708e-21	0.000105319	2.58528e-08	1.0721e-07	3.31311e-15	1.99635e-22	8.63629e-10	1.36876e-16	0.0399995	8.55244e-06	0.527339	0.469992	7.27931e-06	1.28897e-05	5.13146e-14	6.46013e-22	4.08575e-06	5.14365e-13	3.99274e-20	0.00263301	6.46327e-07	2.68029e-06	8.28288e-14	4.99093e-21	2.1591e-08	3.42194e-15	1.46734
6.9	1.25893e-07	1.19188e-05	4.76752e-07	0.0233503	0.0165307	2.03373e-07	7.18528e-07	2.27218e-15	2.27218e-23	2.27758e-07	2.27758e-14	1.40434e-21	0.000116588	3.60292e-08	1.49411e-07	3.66761e-15	1.75543e-22	1.20358e-09	1.51522e-16	0.0399994	1.1919e-05	0.583766	0.413274	5.08439e-06	1.79634e-05	5.68054e-14	5.68054e-22	5.69403e-06	5.69403e-13	3.51091e-20	0.00291475	9.00743e-07	3.73534e-06	9.16916e-14	4.38864e-21	3.00899e-08	3.7881e-15	1.41033
7	1e-07	1.63986e-05	6.55943e-07	0.0255191	0.0143505	1.40238e-07	9.88593e-07	2.48323e-15	1.9725e-23	3.13363e-07	2.48913e-14	1.21912e-21	0.000127417	4.95711e-08	2.05569e-07	4.00827e-15	1.5239e-22	1.65596e-09	1.65596e-16	0.0399994	1.63988e-05	0.637988	0.358767	3.50601e-06	2.47152e-05	6.20818e-14	4.93133e-22	7.83419e-06	6.22292e-13	3.04785e-20	0.00318548	1.2393e-06	5.1393e-06	1.00208e-13	3.80982e-21	4.13995e-08	4.13995e-15	1.35553

## Sheet: Glycol
Gluc
Complex	Log K	K			Total L =	1e-05	M
Hglu	12.17	1.47911e+12			[K+] =	0.12	M
					[Mg++] =	0.0006	M
					[Na+] =	0.015	M
						Fractions
pH	[H+]	Alpha n-	[Glufree]	[HGlu]	Sum	[Glufree]	[HGlu]	SUMH
6	1e-06	6.76083e-07	6.76083e-12	9.99999e-06	1e-05	6.76083e-07	0.999999	0.999999
6.1	7.94328e-07	8.51137e-07	8.51137e-12	9.99999e-06	1e-05	8.51137e-07	0.999999	0.999999
6.2	6.30957e-07	1.07152e-06	1.07152e-11	9.99999e-06	1e-05	1.07152e-06	0.999999	0.999999
6.3	5.01187e-07	1.34896e-06	1.34896e-11	9.99999e-06	1e-05	1.34896e-06	0.999999	0.999999
6.4	3.98107e-07	1.69824e-06	1.69824e-11	9.99998e-06	1e-05	1.69824e-06	0.999998	0.999998
6.5	3.16228e-07	2.13796e-06	2.13796e-11	9.99998e-06	1e-05	2.13796e-06	0.999998	0.999998
6.6	2.51189e-07	2.69153e-06	2.69153e-11	9.99997e-06	1e-05	2.69153e-06	0.999997	0.999997
6.7	1.99526e-07	3.38843e-06	3.38843e-11	9.99997e-06	1e-05	3.38843e-06	0.999997	0.999997
6.8	1.58489e-07	4.26578e-06	4.26578e-11	9.99996e-06	1e-05	4.26578e-06	0.999996	0.999996
6.9	1.25893e-07	5.37029e-06	5.37029e-11	9.99995e-06	1e-05	5.37029e-06	0.999995	0.999995
7	1e-07	6.76078e-06	6.76078e-11	9.99993e-06	1e-05	6.76078e-06	0.999993	0.999993
G1P
Complex	Log K	K	Combined K		Total L =	1e-05	M
HG1P	6.09	1.23027e+06	1.23027e+06		[K+] =	0.12	M
H2G1P	1.5	31.6228	3.89045e+07		[Mg++] =	0.0006	M
MgG1P	2.37	234.423	234.423		[Na+] =	0.015	M
							Fractions						Singular				Fractions
pH	[H+]	Alpha n-	[G1Pfree]	[HG1P]	H2G1P	MgG1P	Sum	[G1Pfree]	[HG1P]	MgG1P	H2G1P	SUMH		Alpha	G1Pfree	HG1P	SUM	G1Pfree	HG1P
6	1e-06	0.42177	4.2177e-06	5.1889e-06	1.64088e-10	5.93235e-07	1e-05	0.42177	0.51889	0.0593235	1.64088e-05	0.518907		0.448376	4.48376e-06	5.51624e-06	1e-05	0.448376	0.551624
6.1	7.94328e-07	0.472162	4.72162e-06	4.61415e-06	1.15902e-10	6.64114e-07	1e-05	0.472162	0.461415	0.0664114	1.15902e-05	0.461426		0.505756	5.05756e-06	4.94244e-06	1e-05	0.505756	0.494244
6.2	6.30957e-07	0.521671	5.21671e-06	4.04946e-06	8.07973e-11	7.3375e-07	1e-05	0.521671	0.404946	0.073375	8.07973e-06	0.404954		0.562985	5.62985e-06	4.37015e-06	1e-05	0.562985	0.437015
6.3	5.01187e-07	0.569068	5.69068e-06	3.50885e-06	5.56115e-11	8.00416e-07	1e-05	0.569068	0.350885	0.0800416	5.56115e-06	0.35089		0.618584	6.18584e-06	3.81416e-06	1e-05	0.618584	0.381416
6.4	3.98107e-07	0.613332	6.13332e-06	3.00397e-06	3.78177e-11	8.62674e-07	1e-05	0.613332	0.300397	0.0862674	3.78177e-06	0.300401		0.671241	6.71241e-06	3.28759e-06	1e-05	0.671241	0.328759
6.5	3.16228e-07	0.653722	6.53722e-06	2.54327e-06	2.54327e-11	9.19484e-07	1e-05	0.653722	0.254327	0.0919484	2.54327e-06	0.25433		0.719919	7.19919e-06	2.80081e-06	1e-05	0.719919	0.280081
6.6	2.51189e-07	0.689805	6.89805e-06	2.1317e-06	1.69327e-11	9.70236e-07	1e-05	0.689805	0.21317	0.0970236	1.69327e-06	0.213172		0.763925	7.63925e-06	2.36075e-06	1e-05	0.763925	0.236075
6.7	1.99526e-07	0.721435	7.21435e-06	1.77091e-06	1.11737e-11	1.01473e-06	1e-05	0.721435	0.177091	0.101473	1.11737e-06	0.177092		0.802909	8.02909e-06	1.97091e-06	1e-05	0.802909	0.197091
6.8	1.58489e-07	0.748705	7.48705e-06	1.45986e-06	7.31663e-12	1.05308e-06	1e-05	0.748705	0.145986	0.105308	7.31663e-07	0.145987		0.836831	8.36831e-06	1.63169e-06	1e-05	0.836831	0.163169
6.9	1.25893e-07	0.771881	7.71881e-06	1.1955e-06	4.75938e-12	1.08568e-06	1e-05	0.771881	0.11955	0.108568	4.75938e-07	0.119551		0.86589	8.6589e-06	1.3411e-06	1e-05	0.86589	0.13411
7	1e-07	0.791339	7.91339e-06	9.7356e-07	3.07867e-12	1.11305e-06	1e-05	0.791339	0.097356	0.111305	3.07867e-07	0.0973563		0.890451	8.90451e-06	1.09549e-06	1e-05	0.890451	0.109549
F6P
Complex	Log K	K	Combined K		Total L =	0.0001	M
HF6P	5.89	776247	776247		[K+] =	0.12	M
H2F6P	1.1	12.5893	9.77237e+06		[Mg++] =	0.0006	M
					[Na+] =	0.015	M
							Fractions					Singular				Fractions
pH	[H+]	Alpha n-	[F6Pfree]	[HF6P]	[H2F6P]	Sum	[F6Pfree]	[HF6P]	[H2F6P]	SUMH		Alpha	[F6Pfree]	[HF6P]	SUM	[F6Pfree]	[HF6P]
6	1e-06	0.562982	5.62982e-05	4.37013e-05	5.50167e-10	0.0001	0.562982	0.437013	5.50167e-06	0.437024		0.562985	5.62985e-05	4.37015e-05	0.0001	0.562985	0.437015
6.1	7.94328e-07	0.618582	6.18582e-05	3.81414e-05	3.81414e-10	0.0001	0.618582	0.381414	3.81414e-06	0.381422		0.618584	6.18584e-05	3.81416e-05	0.0001	0.618584	0.381416
6.2	6.30957e-07	0.671239	6.71239e-05	3.28759e-05	2.61142e-10	0.0001	0.671239	0.328759	2.61142e-06	0.328764		0.671241	6.71241e-05	3.28759e-05	0.0001	0.671241	0.328759
6.3	5.01187e-07	0.719918	7.19918e-05	2.8008e-05	1.76719e-10	0.0001	0.719918	0.28008	1.76719e-06	0.280084		0.719919	7.19919e-05	2.80081e-05	0.0001	0.719919	0.280081
6.4	3.98107e-07	0.763924	7.63924e-05	2.36075e-05	1.18318e-10	0.0001	0.763924	0.236075	1.18318e-06	0.236077		0.763925	7.63925e-05	2.36075e-05	0.0001	0.763925	0.236075
6.5	3.16228e-07	0.802909	8.02909e-05	1.97091e-05	7.84632e-11	0.0001	0.802909	0.197091	7.84632e-07	0.197092		0.802909	8.02909e-05	1.97091e-05	0.0001	0.802909	0.197091
6.6	2.51189e-07	0.836831	8.36831e-05	1.63169e-05	5.15986e-11	0.0001	0.836831	0.163169	5.15986e-07	0.16317		0.836831	8.36831e-05	1.63169e-05	0.0001	0.836831	0.163169
6.7	1.99526e-07	0.865889	8.65889e-05	1.3411e-05	3.3687e-11	0.0001	0.865889	0.13411	3.3687e-07	0.134111		0.86589	8.6589e-05	1.3411e-05	0.0001	0.86589	0.13411
6.8	1.58489e-07	0.89045	8.9045e-05	1.09549e-05	2.1858e-11	0.0001	0.89045	0.109549	2.1858e-07	0.10955		0.890451	8.90451e-05	1.09549e-05	0.0001	0.890451	0.109549
6.9	1.25893e-07	0.910976	9.10976e-05	8.9024e-06	1.41093e-11	0.0001	0.910976	0.089024	1.41093e-07	0.0890242		0.910976	9.10976e-05	8.9024e-06	0.0001	0.910976	0.089024
7	1e-07	0.927967	9.27967e-05	7.20332e-06	9.06844e-12	0.0001	0.927967	0.0720332	9.06844e-08	0.0720333		0.927967	9.27967e-05	7.20332e-06	0.0001	0.927967	0.0720332
F1,6P
Complex	Log K	K	Combined K		Total L =	0.0001	M
HF1,6P	6.64	4.36516e+06	4.36516e+06		[K+] =	0.12	M
H2F1,6P	5.92	831764	3.63078e+12		[Mg++] =	0.0006	M
H3F1,6P	2.32	208.93	7.58578e+14		[Na+] =	0.015	M
H4F1,6P	2.06	114.815	8.70964e+16
MgF1,6P	2.7	501.187	501.187
MgHF1,6P	2.12	131.826	5.7544e+08
											Fractions									Singular				Fractions
pH	[H+]	Alpha n-	[F1,6Pfree]	[HF1,6P]	[H2F1,6P]	[H3F1,6P]	[H4F1,6P]	[MgF1,6P]	[MgHF1,6P]	Sum	[F1,6Pfree]	[HF1,6P]	[H2F1,6P]	[H3F1,6P]	[H4F1,6P]	[MgF1,6P]	[MgHF1,6P]	SUMH		Alpha	[F1,6Pfree]	[HF1,6P]	SUM	[F1,6Pfree]	[HF1,6P]
6	1e-06	0.103706	1.03706e-05	4.52692e-05	3.76533e-05	7.86688e-09	9.03239e-13	3.11856e-06	3.58058e-06	0.0001	0.103706	0.452692	0.376533	7.86688e-05	9.03239e-09	0.0311856	0.0358058	1.2418		0.186388	1.86388e-05	8.13612e-05	0.0001	0.186388	0.813612
6.1	7.94328e-07	0.136359	1.36359e-05	4.72807e-05	3.1238e-05	5.18423e-09	4.72807e-13	4.10048e-06	3.73969e-06	0.0001	0.136359	0.472807	0.31238	5.18423e-05	4.72807e-09	0.0410048	0.0373969	1.13512		0.223845	2.23845e-05	7.76155e-05	0.0001	0.223845	0.776155
6.2	6.30957e-07	0.174874	1.74874e-05	4.81642e-05	2.52769e-05	3.33215e-09	2.41393e-13	5.25866e-06	3.80956e-06	0.0001	0.174874	0.481642	0.252769	3.33215e-05	2.41393e-09	0.0525866	0.0380956	1.02538		0.266366	2.66366e-05	7.33634e-05	0.0001	0.266366	0.733634
6.3	5.01187e-07	0.218645	2.18645e-05	4.78343e-05	1.99407e-05	2.08804e-09	1.20154e-13	6.57493e-06	3.78348e-06	0.0001	0.218645	0.478343	0.199407	2.08804e-05	1.20154e-09	0.0657493	0.0378348	0.915054		0.3137	3.137e-05	6.863e-05	0.0001	0.3137	0.6863
6.4	3.98107e-07	0.266563	2.66563e-05	4.63234e-05	1.53391e-05	1.27585e-09	5.83177e-14	8.01589e-06	3.66397e-06	0.0001	0.266563	0.463234	0.153391	1.27585e-05	5.83177e-10	0.0801589	0.0366397	0.806694		0.365257	3.65257e-05	6.34743e-05	0.0001	0.365257	0.634743
6.5	3.16228e-07	0.31712	3.1712e-05	4.37747e-05	1.15139e-05	7.60718e-10	2.762e-14	9.53619e-06	3.46238e-06	0.0001	0.31712	0.437747	0.115139	7.60718e-06	2.762e-10	0.0953619	0.0346238	0.702673		0.4201	4.201e-05	5.799e-05	0.0001	0.4201	0.5799
6.6	2.51189e-07	0.368594	3.68594e-05	4.04155e-05	8.44399e-06	4.43147e-10	1.27805e-14	1.10841e-05	3.19668e-06	0.0001	0.368594	0.404155	0.0844399	4.43147e-06	1.27805e-10	0.110841	0.0319668	0.605015		0.47699	4.7699e-05	5.2301e-05	0.0001	0.47699	0.52301
6.7	1.99526e-07	0.419267	4.19267e-05	3.65166e-05	6.06025e-06	2.52633e-10	5.7875e-15	1.26079e-05	2.8883e-06	0.0001	0.419267	0.365166	0.0606025	2.52633e-06	5.7875e-11	0.126079	0.028883	0.515262		0.534484	5.34484e-05	4.65516e-05	0.0001	0.534484	0.465516
6.8	1.58489e-07	0.467624	4.67624e-05	3.23517e-05	4.26479e-06	1.4122e-10	2.56979e-15	1.4062e-05	2.55887e-06	0.0001	0.467624	0.323517	0.0426479	1.4122e-06	2.56979e-11	0.14062	0.0255887	0.434406		0.591076	5.91076e-05	4.08924e-05	0.0001	0.591076	0.408924
6.9	1.25893e-07	0.512488	5.12488e-05	2.81633e-05	2.94906e-06	7.75682e-11	1.1212e-15	1.54111e-05	2.22759e-06	0.0001	0.512488	0.281633	0.0294906	7.75682e-07	1.1212e-11	0.154111	0.0222759	0.362893		0.645352	6.45352e-05	3.54648e-05	0.0001	0.645352	0.354648
7	1e-07	0.553078	5.53078e-05	2.41427e-05	2.0081e-06	4.19553e-11	4.81711e-16	1.66317e-05	1.90958e-06	0.0001	0.553078	0.241427	0.020081	4.19553e-07	4.81711e-12	0.166317	0.0190958	0.300686		0.696129	6.96129e-05	3.03871e-05	0.0001	0.696129	0.303871
DHAP
Complex	Log K	K			Total L =	0.0001	M
HDHP	5.9	794328			[K+] =	0.12	M
MgDHP	1.57	37.1535			[Mg++] =	0.0006	M
					[Na+] =	0.015	M
							Fractions					Singular				Fractions
pH	[H+]	Alpha n-	[DHPfree]	[HDHP]	[MgDHP]	Sum	[DHPfree]	[HDHP]	[MgDHP]	SUMH		Alpha	[DHPfree]	[HDHP]	SUM	[DHPfree]	[HDHP]
6	1e-06	0.550473	5.50473e-05	4.37256e-05	1.22712e-06	0.0001	0.550473	0.437256	0.0122712	0.437256		0.557312	5.57312e-05	4.42688e-05	0.0001	0.557312	0.442688
6.1	7.94328e-07	0.604869	6.04869e-05	3.81647e-05	1.34838e-06	0.0001	0.604869	0.381647	0.0134838	0.381647		0.613137	6.13137e-05	3.86863e-05	0.0001	0.613137	0.386863
6.2	6.30957e-07	0.656392	6.56392e-05	3.28975e-05	1.46324e-06	0.0001	0.656392	0.328975	0.0146324	0.328975		0.666139	6.66139e-05	3.33861e-05	0.0001	0.666139	0.333861
6.3	5.01187e-07	0.704027	7.04027e-05	2.80278e-05	1.56943e-06	0.0001	0.704027	0.280278	0.0156943	0.280278		0.715253	7.15253e-05	2.84747e-05	0.0001	0.715253	0.284747
6.4	3.98107e-07	0.747094	7.47094e-05	2.36252e-05	1.66543e-06	0.0001	0.747094	0.236252	0.0166543	0.236252		0.759747	7.59747e-05	2.40253e-05	0.0001	0.759747	0.240253
6.5	3.16228e-07	0.785249	7.85249e-05	1.97246e-05	1.75049e-06	0.0001	0.785249	0.197246	0.0175049	0.197246		0.79924	7.9924e-05	2.0076e-05	0.0001	0.79924	0.20076
6.6	2.51189e-07	0.818452	8.18452e-05	1.63303e-05	1.8245e-06	0.0001	0.818452	0.163303	0.018245	0.163303		0.833662	8.33662e-05	1.66338e-05	0.0001	0.833662	0.166338
6.7	1.99526e-07	0.846897	8.46897e-05	1.34224e-05	1.88791e-06	0.0001	0.846897	0.134224	0.0188791	0.134224		0.863193	8.63193e-05	1.36807e-05	0.0001	0.863193	0.136807
6.8	1.58489e-07	0.87094	8.7094e-05	1.09645e-05	1.94151e-06	0.0001	0.87094	0.109645	0.0194151	0.109645		0.888184	8.88184e-05	1.11816e-05	0.0001	0.888184	0.111816
6.9	1.25893e-07	0.891034	8.91034e-05	8.91034e-06	1.9863e-06	0.0001	0.891034	0.0891034	0.019863	0.0891034		0.909091	9.09091e-05	9.09091e-06	0.0001	0.909091	0.0909091
7	1e-07	0.907668	9.07668e-05	7.20986e-06	2.02338e-06	0.0001	0.907668	0.0720986	0.0202338	0.0720986		0.926412	9.26412e-05	7.35876e-06	0.0001	0.926412	0.0735876
G3P
Complex	Log K	K			Total L =	0.0001	M
HG3P	6.45	2.81838e+06			[K+] =	0.12	M
					[Mg++] =	0.0006	M
					[Na+] =	0.015	M
						Fractions
pH	[H+]	Alpha n-	[G3Pfree]	[HG3P]	Sum	[G3Pfree]	[HG3P]	SUMH
6	1e-06	0.261891	2.61891e-05	7.38109e-05	0.0001	0.261891	0.738109	0.738109
6.1	7.94328e-07	0.308764	3.08764e-05	6.91236e-05	0.0001	0.308764	0.691236	0.691236
6.2	6.30957e-07	0.359935	3.59935e-05	6.40065e-05	0.0001	0.359935	0.640065	0.640065
6.3	5.01187e-07	0.414501	4.14501e-05	5.85499e-05	0.0001	0.414501	0.585499	0.585499
6.4	3.98107e-07	0.471249	4.71249e-05	5.28751e-05	0.0001	0.471249	0.528751	0.528751
6.5	3.16228e-07	0.528751	5.28751e-05	4.71249e-05	0.0001	0.528751	0.471249	0.471249
6.6	2.51189e-07	0.585499	5.85499e-05	4.14501e-05	0.0001	0.585499	0.414501	0.414501
6.7	1.99526e-07	0.640065	6.40065e-05	3.59935e-05	0.0001	0.640065	0.359935	0.359935
6.8	1.58489e-07	0.691236	6.91236e-05	3.08764e-05	0.0001	0.691236	0.308764	0.308764
6.9	1.25893e-07	0.738109	7.38109e-05	2.61891e-05	0.0001	0.738109	0.261891	0.261891
7	1e-07	0.78013	7.8013e-05	2.1987e-05	0.0001	0.78013	0.21987	0.21987
1,3BPG
Complex	Log K	K			Total L =	0.0001	M
H1,3BPG	7.5	3.16228e+07			[K+] =	0.12	M
					[Mg++] =	0.0006	M
					[Na+] =	0.015	M
						Fractions
pH	[H+]	Alpha n-	[1,3BPGfree]	[H1,3BPG]	Sum	[1,3BPGfree]	[H1,3BPG]	SUMH
6	1e-06	0.0306534	3.06534e-06	9.69347e-05	0.0001	0.0306534	0.969347	0.969347
6.1	7.94328e-07	0.0382865	3.82865e-06	9.61713e-05	0.0001	0.0382865	0.961713	0.961713
6.2	6.30957e-07	0.0477267	4.77267e-06	9.52273e-05	0.0001	0.0477267	0.952273	0.952273
6.3	5.01187e-07	0.0593509	5.93509e-06	9.40649e-05	0.0001	0.0593509	0.940649	0.940649
6.4	3.98107e-07	0.0735876	7.35876e-06	9.26412e-05	0.0001	0.0735876	0.926412	0.926412
6.5	3.16228e-07	0.0909091	9.09091e-06	9.09091e-05	0.0001	0.0909091	0.909091	0.909091
6.6	2.51189e-07	0.111816	1.11816e-05	8.88184e-05	0.0001	0.111816	0.888184	0.888184
6.7	1.99526e-07	0.136807	1.36807e-05	8.63193e-05	0.0001	0.136807	0.863193	0.863193
6.8	1.58489e-07	0.166338	1.66338e-05	8.33662e-05	0.0001	0.166338	0.833662	0.833662
6.9	1.25893e-07	0.20076	2.0076e-05	7.9924e-05	0.0001	0.20076	0.79924	0.79924
7	1e-07	0.240253	2.40253e-05	7.59747e-05	0.0001	0.240253	0.759747	0.759747
3PG
Complex	Log K	K			Total L =	0.0001	M
H-3PG	6.21	1.62181e+06			[K+] =	0.12	M
					[Mg++] =	0.0006	M
					[Na+] =	0.015	M
						Fractions
pH	[H+]	Alpha n-	[1,3BPGfree]	[H1,3BPG]	Sum	[3PGfree]	[H3PG]	SUMH
6	1e-06	0.381416	3.81416e-05	6.18584e-05	0.0001	0.381416	0.618584	0.618584
6.1	7.94328e-07	0.437015	4.37015e-05	5.62985e-05	0.0001	0.437015	0.562985	0.562985
6.2	6.30957e-07	0.494244	4.94244e-05	5.05756e-05	0.0001	0.494244	0.505756	0.505756
6.3	5.01187e-07	0.551624	5.51624e-05	4.48376e-05	0.0001	0.551624	0.448376	0.448376
6.4	3.98107e-07	0.607661	6.07661e-05	3.92339e-05	0.0001	0.607661	0.392339	0.392339
6.5	3.16228e-07	0.660999	6.60999e-05	3.39001e-05	0.0001	0.660999	0.339001	0.339001
6.6	2.51189e-07	0.71054	7.1054e-05	2.8946e-05	0.0001	0.71054	0.28946	0.28946
6.7	1.99526e-07	0.755519	7.55519e-05	2.44481e-05	0.0001	0.755519	0.244481	0.244481
6.8	1.58489e-07	0.79552	7.9552e-05	2.0448e-05	0.0001	0.79552	0.20448	0.20448
6.9	1.25893e-07	0.830445	8.30445e-05	1.69555e-05	0.0001	0.830445	0.169555	0.169555
7	1e-07	0.860451	8.60451e-05	1.39549e-05	0.0001	0.860451	0.139549	0.139549
2PG
Complex	Log K	K			Total L =	0.0001	M
H-2PG	7	10000000			[K+] =	0.12	M
Mg-2PK	2.45	281.838			[Mg++] =	0.0006	M
K-2PG	1.18	15.1356			[Na+] =	0.015	M
						Fractions								Singular				Fractions
pH	[H+]	Alpha n-	[2PGfree]	[H2PG]	[Mg2PG]	[K2PG]	Sum	[2PGfree]	[H2PG]	[Mg2PG]	[K2PG]	SUMH		Alpha	[2PGfree]	[H2PG]	SUM	[2PGfree]	[H2PG]
6	1e-06	0.0770097	7.70097e-06	7.70097e-05	1.30226e-06	1.39871e-05	0.0001	0.0770097	0.770097	0.0130226	0.139871	0.770097		0.0909091	9.09091e-06	9.09091e-05	0.0001	0.0909091	0.909091
6.1	7.94328e-07	0.0915025	9.15025e-06	7.2683e-05	1.54734e-06	1.66194e-05	0.0001	0.0915025	0.72683	0.0154734	0.166194	0.72683		0.111816	1.11816e-05	8.88184e-05	0.0001	0.111816	0.888184
6.2	6.30957e-07	0.107585	1.07585e-05	6.78817e-05	1.8193e-06	1.95404e-05	0.0001	0.107585	0.678817	0.018193	0.195404	0.678817		0.136807	1.36807e-05	8.63193e-05	0.0001	0.136807	0.863193
6.3	5.01187e-07	0.125043	1.25043e-05	6.267e-05	2.11451e-06	2.27112e-05	0.0001	0.125043	0.6267	0.0211451	0.227112	0.6267		0.166338	1.66338e-05	8.33662e-05	0.0001	0.166338	0.833662
6.4	3.98107e-07	0.143545	1.43545e-05	5.71464e-05	2.42739e-06	2.60717e-05	0.0001	0.143545	0.571464	0.0242739	0.260717	0.571464		0.20076	2.0076e-05	7.9924e-05	0.0001	0.20076	0.79924
6.5	3.16228e-07	0.162664	1.62664e-05	5.14388e-05	2.75069e-06	2.95442e-05	0.0001	0.162664	0.514388	0.0275069	0.295442	0.514388		0.240253	2.40253e-05	7.59747e-05	0.0001	0.240253	0.759747
6.6	2.51189e-07	0.181909	1.81909e-05	4.56934e-05	3.07613e-06	3.30396e-05	0.0001	0.181909	0.456934	0.0307613	0.330396	0.456934		0.284747	2.84747e-05	7.15253e-05	0.0001	0.284747	0.715253
6.7	1.99526e-07	0.200777	2.00777e-05	4.00604e-05	3.39521e-06	3.64667e-05	0.0001	0.200777	0.400604	0.0339521	0.364667	0.400604		0.333861	3.33861e-05	6.66139e-05	0.0001	0.333861	0.666139
6.8	1.58489e-07	0.218805	2.18805e-05	3.46783e-05	3.70007e-06	3.97411e-05	0.0001	0.218805	0.346783	0.0370007	0.397411	0.346783		0.386863	3.86863e-05	6.13137e-05	0.0001	0.386863	0.613137
6.9	1.25893e-07	0.23561	2.3561e-05	2.96615e-05	3.98424e-06	4.27932e-05	0.0001	0.23561	0.296615	0.0398424	0.427932	0.296615		0.442688	4.42688e-05	5.57312e-05	0.0001	0.442688	0.557312
7	1e-07	0.250917	2.50917e-05	2.50917e-05	4.24309e-06	4.55734e-05	0.0001	0.250917	0.250917	0.0424309	0.455734	0.250917		0.5	5e-05	5e-05	0.0001	0.5	0.5
PEP
Complex	Log K	K	Combined K		Total L =	0.0001	M
HPEP	6.35	2.23872e+06	2.23872e+06		[K+] =	0.12	M
H2PEP	3.45	2818.38	6.30957e+09		[Mg++] =	0.0006	M
MgPEP	2.26	181.97	181.97		[Na+] =	0.015	M
KPEP	1.08	12.0226	12.0226
						Fractions										Singular				Fractions
pH	[H+]	Alpha n-	[PEPfree]	[HPEP]	[H2PEP]	[MgPEP]	[KPEP]	Sum	[PEPfree]	[HPEP]	[H2PEP]	[MgPEP]	[KPEP]	SUMH		Alpha	PEPfree	HPEP	SUM	PEPfree	HPEP
6	1e-06	0.208467	2.08467e-05	4.66699e-05	1.31534e-07	2.27608e-06	3.00758e-05	0.0001	0.208467	0.466699	0.00131534	0.0227608	0.300758	0.469329		0.308764	3.08764e-05	6.91236e-05	0.0001	0.308764	0.691236
6.1	7.94328e-07	0.230725	2.30725e-05	4.10294e-05	9.18534e-08	2.51911e-06	3.32871e-05	0.0001	0.230725	0.410294	0.000918534	0.0251911	0.332871	0.412131		0.359935	3.59935e-05	6.40065e-05	0.0001	0.359935	0.640065
6.2	6.30957e-07	0.252083	2.52083e-05	3.56077e-05	6.33204e-08	2.75229e-06	3.63684e-05	0.0001	0.252083	0.356077	0.000633204	0.0275229	0.363684	0.357343		0.414501	4.14501e-05	5.85499e-05	0.0001	0.414501	0.585499
6.3	5.01187e-07	0.272072	2.72072e-05	3.05269e-05	4.31204e-08	2.97053e-06	3.92522e-05	0.0001	0.272072	0.305269	0.000431204	0.0297053	0.392522	0.306132		0.471249	4.71249e-05	5.28751e-05	0.0001	0.471249	0.528751
6.4	3.98107e-07	0.290347	2.90347e-05	2.58772e-05	2.90347e-08	3.17007e-06	4.18889e-05	0.0001	0.290347	0.258772	0.000290347	0.0317007	0.418889	0.259353		0.528751	5.28751e-05	4.71249e-05	0.0001	0.528751	0.471249
6.5	3.16228e-07	0.306704	3.06704e-05	2.1713e-05	1.93517e-08	3.34865e-06	4.42487e-05	0.0001	0.306704	0.21713	0.000193517	0.0334865	0.442487	0.217517		0.585499	5.85499e-05	4.14501e-05	0.0001	0.585499	0.414501
6.6	2.51189e-07	0.321065	3.21065e-05	1.80548e-05	1.27818e-08	3.50545e-06	4.63205e-05	0.0001	0.321065	0.180548	0.000127818	0.0350545	0.463205	0.180803		0.640065	6.40065e-05	3.59935e-05	0.0001	0.640065	0.359935
6.7	1.99526e-07	0.333463	3.33463e-05	1.48952e-05	8.37621e-09	3.64082e-06	4.81093e-05	0.0001	0.333463	0.148952	8.37621e-05	0.0364082	0.481093	0.14912		0.691236	6.91236e-05	3.08764e-05	0.0001	0.691236	0.308764
6.8	1.58489e-07	0.344012	3.44012e-05	1.2206e-05	5.45223e-09	3.756e-06	4.96313e-05	0.0001	0.344012	0.12206	5.45223e-05	0.03756	0.496313	0.122169		0.738109	7.38109e-05	2.61891e-05	0.0001	0.738109	0.261891
6.9	1.25893e-07	0.352878	3.52878e-05	9.94546e-06	3.52878e-09	3.8528e-06	5.09104e-05	0.0001	0.352878	0.0994546	3.52878e-05	0.038528	0.509104	0.0995252		0.78013	7.8013e-05	2.1987e-05	0.0001	0.78013	0.21987
7	1e-07	0.360252	3.60252e-05	8.06504e-06	2.27304e-09	3.93331e-06	5.19742e-05	0.0001	0.360252	0.0806504	2.27304e-05	0.0393331	0.519742	0.0806958		0.817079	8.17079e-05	1.82921e-05	0.0001	0.817079	0.182921
Pyr
Complex	Log K	K			Total L =	0.0001	M
HPyr	2.26	181.97			[K+] =	0.12	M
MgPyr	1.1	12.5893			[Mg++] =	0.0006	M
					[Na+] =	0.015	M
							Fractions					Singular				Fractions
pH	[H+]	Alpha n-	[Pyrfree]	[HPyr]	[MgPyr]	Sum	[Pyrfree]	[HPyr]	[MgPyr]	SUMH		Alpha	[Pyrfree]	[HPyr]	SUM	[Pyrfree]	[HPyr]
6	1e-06	0.992324	9.92324e-05	1.80573e-08	7.49557e-07	0.0001	0.992324	0.000180573	0.00749557	0.000180573		0.999818	9.99818e-05	1.81937e-08	0.0001	0.999818	0.000181937
6.1	7.94328e-07	0.992361	9.92361e-05	1.4344e-08	7.49585e-07	0.0001	0.992361	0.00014344	0.00749585	0.00014344		0.999855	9.99855e-05	1.44523e-08	0.0001	0.999855	0.000144523
6.2	6.30957e-07	0.99239	9.9239e-05	1.13942e-08	7.49607e-07	0.0001	0.99239	0.000113942	0.00749607	0.000113942		0.999885	9.99885e-05	1.14802e-08	0.0001	0.999885	0.000114802
6.3	5.01187e-07	0.992413	9.92413e-05	9.05092e-09	7.49625e-07	0.0001	0.992413	9.05092e-05	0.00749625	9.05092e-05		0.999909	9.99909e-05	9.11928e-09	0.0001	0.999909	9.11928e-05
6.4	3.98107e-07	0.992432	9.92432e-05	7.18953e-09	7.49639e-07	0.0001	0.992432	7.18953e-05	0.00749639	7.18953e-05		0.999928	9.99928e-05	7.24383e-09	0.0001	0.999928	7.24383e-05
6.5	3.16228e-07	0.992446	9.92446e-05	5.71093e-09	7.4965e-07	0.0001	0.992446	5.71093e-05	0.0074965	5.71093e-05		0.999942	9.99942e-05	5.75407e-09	0.0001	0.999942	5.75407e-05
6.6	2.51189e-07	0.992458	9.92458e-05	4.53641e-09	7.49658e-07	0.0001	0.992458	4.53641e-05	0.00749658	4.53641e-05		0.999954	9.99954e-05	4.57067e-09	0.0001	0.999954	4.57067e-05
6.7	1.99526e-07	0.992467	9.92467e-05	3.60343e-09	7.49665e-07	0.0001	0.992467	3.60343e-05	0.00749665	3.60343e-05		0.999964	9.99964e-05	3.63065e-09	0.0001	0.999964	3.63065e-05
6.8	1.58489e-07	0.992475	9.92475e-05	2.86233e-09	7.49671e-07	0.0001	0.992475	2.86233e-05	0.00749671	2.86233e-05		0.999971	9.99971e-05	2.88395e-09	0.0001	0.999971	2.88395e-05
6.9	1.25893e-07	0.992481	9.92481e-05	2.27364e-09	7.49675e-07	0.0001	0.992481	2.27364e-05	0.00749675	2.27364e-05		0.999977	9.99977e-05	2.29082e-09	0.0001	0.999977	2.29082e-05
7	1e-07	0.992485	9.92485e-05	1.80603e-09	7.49679e-07	0.0001	0.992485	1.80603e-05	0.00749679	1.80603e-05		0.999982	9.99982e-05	1.81967e-09	0.0001	0.999982	1.81967e-05
La
Complex	Log K	K			Total L =	0.001	M
Hla	3.67	4677.35			[K+] =	0.12	M
MgLa	0.98	9.54993			[Mg++] =	0.0006	M
					[Na+] =	0.015	M
							Fractions					Singular				Fractions
pH	[H+]	Alpha n-	[Lafree]	[HLa]	[MgLa]	Sum	[Lafree]	[HLa]	[MgLa]	SUMH		Alpha	[Lafree]	[HLa]	SUM	[Lafree]	[HLa]
6	1e-06	0.9897	0.0009897	4.62917e-06	5.67094e-06	0.001	0.9897	0.00462917	0.00567094	0.00462917		0.995344	0.000995344	4.65558e-06	0.001	0.995344	0.00465558
6.1	7.94328e-07	0.990643	0.000990643	3.68059e-06	5.67634e-06	0.001	0.990643	0.00368059	0.00567634	0.00368059		0.996298	0.000996298	3.7016e-06	0.001	0.996298	0.0037016
6.2	6.30957e-07	0.991394	0.000991394	2.92581e-06	5.68064e-06	0.001	0.991394	0.00292581	0.00568064	0.00292581		0.997057	0.000997057	2.94253e-06	0.001	0.997057	0.00294253
6.3	5.01187e-07	0.99199	0.00099199	2.32545e-06	5.68406e-06	0.001	0.99199	0.00232545	0.00568406	0.00232545		0.997661	0.000997661	2.33875e-06	0.001	0.997661	0.00233875
6.4	3.98107e-07	0.992465	0.000992465	1.84806e-06	5.68678e-06	0.001	0.992465	0.00184806	0.00568678	0.00184806		0.998141	0.000998141	1.85863e-06	0.001	0.998141	0.00185863
6.5	3.16228e-07	0.992843	0.000992843	1.46852e-06	5.68894e-06	0.001	0.992843	0.00146852	0.00568894	0.00146852		0.998523	0.000998523	1.47692e-06	0.001	0.998523	0.00147692
6.6	2.51189e-07	0.993142	0.000993142	1.16684e-06	5.69066e-06	0.001	0.993142	0.00116684	0.00569066	0.00116684		0.998826	0.000998826	1.17352e-06	0.001	0.998826	0.00117352
6.7	1.99526e-07	0.993381	0.000993381	9.27077e-07	5.69203e-06	0.001	0.993381	0.000927077	0.00569203	0.000927077		0.999068	0.000999068	9.32384e-07	0.001	0.999068	0.000932384
6.8	1.58489e-07	0.99357	0.00099357	7.36544e-07	5.69311e-06	0.001	0.99357	0.000736544	0.00569311	0.000736544		0.999259	0.000999259	7.40761e-07	0.001	0.999259	0.000740761
6.9	1.25893e-07	0.993721	0.000993721	5.85146e-07	5.69398e-06	0.001	0.993721	0.000585146	0.00569398	0.000585146		0.999412	0.000999412	5.88497e-07	0.001	0.999412	0.000588497
7	1e-07	0.99384	0.00099384	4.64854e-07	5.69466e-06	0.001	0.99384	0.000464854	0.00569466	0.000464854		0.999532	0.000999532	4.67516e-07	0.001	0.999532	0.000467516
G6P
Complex	Log K	K			Total L =	0.001	M
HG6P	6.11	1.28825e+06			[K+] =	0.12	M
					[Mg++] =	0.0006	M
					[Na+] =	0.015	M
						Fractions
pH	[H+]	Alpha n-	[G6Pfree]	[HG6P]	Sum	[G6Pfree]	[HG6P]	SUMH
6	1e-06	0.437015	0.000437015	0.000562985	0.001	0.437015	0.562985	0.562985
6.1	7.94328e-07	0.494244	0.000494244	0.000505756	0.001	0.494244	0.505756	0.505756
6.2	6.30957e-07	0.551624	0.000551624	0.000448376	0.001	0.551624	0.448376	0.448376
6.3	5.01187e-07	0.607661	0.000607661	0.000392339	0.001	0.607661	0.392339	0.392339
6.4	3.98107e-07	0.660999	0.000660999	0.000339001	0.001	0.660999	0.339001	0.339001
6.5	3.16228e-07	0.71054	0.00071054	0.00028946	0.001	0.71054	0.28946	0.28946
6.6	2.51189e-07	0.755519	0.000755519	0.000244481	0.001	0.755519	0.244481	0.244481
6.7	1.99526e-07	0.79552	0.00079552	0.00020448	0.001	0.79552	0.20448	0.20448
6.8	1.58489e-07	0.830445	0.000830445	0.000169555	0.001	0.830445	0.169555	0.169555
6.9	1.25893e-07	0.860451	0.000860451	0.000139549	0.001	0.860451	0.139549	0.139549
7	1e-07	0.885877	0.000885877	0.000114123	0.001	0.885877	0.114123	0.114123
Phosphorylase
Glycogen n + Pi -----> Glycogen n-1 + G1P
pH	Pi H	G1P H	H+ Coeff
6	1.81108	0.518907	-0.292175
6.1	1.77323	0.461426	-0.311802
6.2	1.73032	0.404954	-0.325369
6.3	1.68264	0.35089	-0.331748
6.4	1.63079	0.300401	-0.330389
6.5	1.57574	0.25433	-0.321408
6.6	1.51874	0.213172	-0.30557
6.7	1.46125	0.177092	-0.284161
6.8	1.40478	0.145987	-0.258789
6.9	1.35071	0.119551	-0.231159
7	1.30022	0.0973563	-0.202861
Phospho-glucomutase
G1P -----> G6P
pH	G1P H	G6P H	H+ Coeff
6	0.518907	0.562985	0.0440781
6.1	0.461426	0.505756	0.04433
6.2	0.404954	0.448376	0.0434226
6.3	0.35089	0.392339	0.0414487
6.4	0.300401	0.339001	0.0386002
6.5	0.25433	0.28946	0.0351302
6.6	0.213172	0.244481	0.0313094
6.7	0.177092	0.20448	0.0273877
6.8	0.145987	0.169555	0.0235685
6.9	0.119551	0.139549	0.0199981
7	0.0973563	0.114123	0.0167668
Hexokinase
Glucose + ATP -----> G6P + ADP + H+
pH	Glu H	ATP H	G6P H	ADP H	H+ Coeff
6	0.999999	0.241958	0.562985	0.421167	-0.257805
6.1	0.999999	0.20153	0.505756	0.365146	-0.330628
6.2	0.999999	0.166526	0.448376	0.312833	-0.405315
6.3	0.999999	0.136656	0.392339	0.265068	-0.479248
6.4	0.999998	0.111488	0.339001	0.222352	-0.550134
6.5	0.999998	0.0905069	0.28946	0.184861	-0.616184
6.6	0.999997	0.0731727	0.244481	0.152498	-0.676191
6.7	0.999997	0.0589581	0.20448	0.124961	-0.729514
6.8	0.999996	0.0473731	0.169555	0.101817	-0.775997
6.9	0.999995	0.0379785	0.139549	0.0825667	-0.815858
7	0.999993	0.0303912	0.114123	0.0666928	-0.849569
Phosphoglucoisomerase
G6P ---> F6P
pH	G6P H	F6P H	H+ Coeff
6	0.562985	0.437024	-0.125961
6.1	0.505756	0.381422	-0.124334
6.2	0.448376	0.328764	-0.119613
6.3	0.392339	0.280084	-0.112255
6.4	0.339001	0.236077	-0.102924
6.5	0.28946	0.197092	-0.0923677
6.6	0.244481	0.16317	-0.0813111
6.7	0.20448	0.134111	-0.0703691
6.8	0.169555	0.10955	-0.0600053
6.9	0.139549	0.0890242	-0.0505246
7	0.114123	0.0720333	-0.0420897
PFK
F6P + ATP -----> F16P + ADP + H+
pH	F6P H	ATP H	F16P H	ADP H	H+	H+ Coeff
6	0.437024	0.241958	1.2418	0.421167	1	-0.0160156
6.1	0.381422	0.20153	1.13512	0.365146	1	-0.0826863
6.2	0.328764	0.166526	1.02538	0.312833	1	-0.157081
6.3	0.280084	0.136656	0.915054	0.265068	1	-0.236618
6.4	0.236077	0.111488	0.806694	0.222352	1	-0.318519
6.5	0.197092	0.0905069	0.702673	0.184861	1	-0.400066
6.6	0.16317	0.0731727	0.605015	0.152498	1	-0.47883
6.7	0.134111	0.0589581	0.515262	0.124961	1	-0.552846
6.8	0.10955	0.0473731	0.434406	0.101817	1	-0.6207
6.9	0.0890242	0.0379785	0.362893	0.0825667	1	-0.681543
7	0.0720333	0.0303912	0.300686	0.0666928	1	-0.735045
Aldolase
F16P -----> DHAP + G3P
pH	F16P	DHAP	G3P	H+ Coeff
6	1.2418	0.437256	0.738109	-0.0664336
6.1	1.13512	0.381647	0.691236	-0.0622374
6.2	1.02538	0.328975	0.640065	-0.0563352
6.3	0.915054	0.280278	0.585499	-0.0492771
6.4	0.806694	0.236252	0.528751	-0.0416921
6.5	0.702673	0.197246	0.471249	-0.0341775
6.6	0.605015	0.163303	0.414501	-0.0272106
6.7	0.515262	0.134224	0.359935	-0.0211028
6.8	0.434406	0.109645	0.308764	-0.0159971
6.9	0.362893	0.0891034	0.261891	-0.0118983
7	0.300686	0.0720986	0.21987	-0.00871747
TPI
DHAP ---> G3P
pH	DHAP H	G3P H	H+ Coeff
6	0.437256	0.738109	0.300853
6.1	0.381647	0.691236	0.309589
6.2	0.328975	0.640065	0.31109
6.3	0.280278	0.585499	0.30522
6.4	0.236252	0.528751	0.292499
6.5	0.197246	0.471249	0.274004
6.6	0.163303	0.414501	0.251199
6.7	0.134224	0.359935	0.225711
6.8	0.109645	0.308764	0.199119
6.9	0.0891034	0.261891	0.172788
7	0.0720986	0.21987	0.147772
G3P Dehydrogenase
G3P + NAD+ Pi -----> 1,3BPG + NADH + H+
pH	G3P H	Pi H	1,3BPG H	H+	H+ Coeff
6	0.738109	1.81108	0.969347	1	-1.57984
6.1	0.691236	1.77323	0.961713	1	-1.50275
6.2	0.640065	1.73032	0.952273	1	-1.41811
6.3	0.585499	1.68264	0.940649	1	-1.32749
6.4	0.528751	1.63079	0.926412	1	-1.23313
6.5	0.471249	1.57574	0.909091	1	-1.1379
6.6	0.414501	1.51874	0.888184	1	-1.04506
6.7	0.359935	1.46125	0.863193	1	-0.957995
6.8	0.308764	1.40478	0.833662	1	-0.879877
6.9	0.261891	1.35071	0.79924	1	-0.81336
7	0.21987	1.30022	0.759747	1	-0.760341
PGKinase
1,3BPG + ADP ------> 3PG + ATP
pH	1,3BPG H	ADP H	3PG H	ATP H	H+ Coeff
6	0.969347	0.421167	0.618584	0.241958	-0.529972
6.1	0.961713	0.365146	0.562985	0.20153	-0.562344
6.2	0.952273	0.312833	0.505756	0.166526	-0.592824
6.3	0.940649	0.265068	0.448376	0.136656	-0.620684
6.4	0.926412	0.222352	0.392339	0.111488	-0.644937
6.5	0.909091	0.184861	0.339001	0.0905069	-0.664444
6.6	0.888184	0.152498	0.28946	0.0731727	-0.678049
6.7	0.863193	0.124961	0.244481	0.0589581	-0.684715
6.8	0.833662	0.101817	0.20448	0.0473731	-0.683626
6.9	0.79924	0.0825667	0.169555	0.0379785	-0.674273
7	0.759747	0.0666928	0.139549	0.0303912	-0.6565
PGlycMutase
3PG -----> 2PG
pH	3PG H	2PG H	H+ Coeff
6	0.618584	0.770097	0.151513
6.1	0.562985	0.72683	0.163846
6.2	0.505756	0.678817	0.173061
6.3	0.448376	0.6267	0.178323
6.4	0.392339	0.571464	0.179125
6.5	0.339001	0.514388	0.175387
6.6	0.28946	0.456934	0.167474
6.7	0.244481	0.400604	0.156123
6.8	0.20448	0.346783	0.142303
6.9	0.169555	0.296615	0.12706
7	0.139549	0.250917	0.111368
Enolase
2PG -----> PEP
pH	2PG H	PEP H	H+ Coeff
6	0.770097	0.469329	-0.300768
6.1	0.72683	0.412131	-0.314699
6.2	0.678817	0.357343	-0.321474
6.3	0.6267	0.306132	-0.320568
6.4	0.571464	0.259353	-0.312111
6.5	0.514388	0.217517	-0.296871
6.6	0.456934	0.180803	-0.276131
6.7	0.400604	0.14912	-0.251484
6.8	0.346783	0.122169	-0.224614
6.9	0.296615	0.0995252	-0.19709
7	0.250917	0.0806958	-0.170221
Pyruvate kinase
PEP + ADP + H+ -----> Pyr + ATP
pH	PEP H	ADP H	H+	Pyr H	ATP H	H+ Coeff
6	0.469329	0.421167	1	0.000180573	0.241958	0.351642
6.1	0.412131	0.365146	1	0.00014344	0.20153	0.424397
6.2	0.357343	0.312833	1	0.000113942	0.166526	0.496464
6.3	0.306132	0.265068	1	9.05092e-05	0.136656	0.565547
6.4	0.259353	0.222352	1	7.18953e-05	0.111488	0.629855
6.5	0.217517	0.184861	1	5.71093e-05	0.0905069	0.688187
6.6	0.180803	0.152498	1	4.53641e-05	0.0731727	0.739917
6.7	0.14912	0.124961	1	3.60343e-05	0.0589581	0.784913
6.8	0.122169	0.101817	1	2.86233e-05	0.0473731	0.823415
6.9	0.0995252	0.0825667	1	2.27364e-05	0.0379785	0.855909
7	0.0806958	0.0666928	1	1.80603e-05	0.0303912	0.883021
Lactate Dehydrogenase
Pyr + NADH + H+ -----> Lac + NAD
pH	Pyr H	H+	Lac H	H+ Coeff
6	0.000180573	1	0.00462917	1.00445
6.1	0.00014344	1	0.00368059	1.00354
6.2	0.000113942	1	0.00292581	1.00281
6.3	9.05092e-05	1	0.00232545	1.00223
6.4	7.18953e-05	1	0.00184806	1.00178
6.5	5.71093e-05	1	0.00146852	1.00141
6.6	4.53641e-05	1	0.00116684	1.00112
6.7	3.60343e-05	1	0.000927077	1.00089
6.8	2.86233e-05	1	0.000736544	1.00071
6.9	2.27364e-05	1	0.000585146	1.00056
7	1.80603e-05	1	0.000464854	1.00045

## Sheet: AMPD
AMP
Complex	Log K	K	Combined K		Total L =	0.0001	M
HAMP	6.2	1.58489e+06	1.58489e+06		[K+] =	0.12	M
H2AMP	3.8	6309.57	1e+10		[Mg++] =	0.0006	M
MgAMP	1.97	93.3254	93.3254		[Na+] =	0.015	M
KAMP	0.7	5.01187	5.01187
NaAMP	0.88	7.58578	7.58578
										Fractions								Singular				Fractions
pH	[H+]	Alpha n-	[AMPfree]	[HAMP]	[H2AMP]	[MgAMP]	[KAMP]	[NaATP]	Sum	[AMPfree]	[HAMP]	[H2AMP]	[MgAMP]	[KAMP]	[NaATP]	SUMH		Alpha	[AMPfree]	[HAMP]	SUM	[AMPfree]	[HAMP]
6	1e-06	0.29708	2.9708e-05	4.7084e-05	2.9708e-07	1.66351e-06	1.78671e-05	3.38037e-06	0.0001	0.29708	0.47084	0.0029708	0.0166351	0.178671	0.0338037	0.476781		0.386863	3.86863e-05	6.13137e-05	0.0001	0.386863	0.613137
6.1	7.94328e-07	0.329333	3.29333e-05	4.14606e-05	2.07795e-07	1.84411e-06	1.98069e-05	3.74737e-06	0.0001	0.329333	0.414606	0.00207795	0.0184411	0.198069	0.0374737	0.418761		0.442688	4.42688e-05	5.57312e-05	0.0001	0.442688	0.557312
6.2	6.30957e-07	0.360336	3.60336e-05	3.60336e-05	1.43452e-07	2.01771e-06	2.16715e-05	4.10014e-06	0.0001	0.360336	0.360336	0.00143452	0.0201771	0.216715	0.0410014	0.363205		0.5	5e-05	5e-05	0.0001	0.5	0.5
6.3	5.01187e-07	0.389401	3.89401e-05	3.09312e-05	9.78131e-08	2.18046e-06	2.34195e-05	4.43086e-06	0.0001	0.389401	0.309312	0.000978131	0.0218046	0.234195	0.0443086	0.311268		0.557312	5.57312e-05	4.42688e-05	0.0001	0.557312	0.442688
6.4	3.98107e-07	0.416017	4.16017e-05	2.62489e-05	6.59342e-08	2.3295e-06	2.50203e-05	4.73372e-06	0.0001	0.416017	0.262489	0.000659342	0.023295	0.250203	0.0473372	0.263808		0.613137	6.13137e-05	3.86863e-05	0.0001	0.613137	0.386863
6.5	3.16228e-07	0.439871	4.39871e-05	2.20458e-05	4.39871e-08	2.46307e-06	2.64549e-05	5.00514e-06	0.0001	0.439871	0.220458	0.000439871	0.0246307	0.264549	0.0500514	0.221337		0.666139	6.66139e-05	3.33861e-05	0.0001	0.666139	0.333861
6.6	2.51189e-07	0.460841	4.60841e-05	1.83464e-05	2.90771e-08	2.58049e-06	2.77161e-05	5.24376e-06	0.0001	0.460841	0.183464	0.000290771	0.0258049	0.277161	0.0524376	0.184046		0.715253	7.15253e-05	2.84747e-05	0.0001	0.715253	0.284747
6.7	1.99526e-07	0.478966	4.78966e-05	1.51462e-05	1.9068e-08	2.68198e-06	2.88062e-05	5.44999e-06	0.0001	0.478966	0.151462	0.00019068	0.0268198	0.288062	0.0544999	0.151844		0.759747	7.59747e-05	2.40253e-05	0.0001	0.759747	0.240253
6.8	1.58489e-07	0.494402	4.94402e-05	1.24188e-05	1.24188e-08	2.76842e-06	2.97345e-05	5.62563e-06	0.0001	0.494402	0.124188	0.000124188	0.0276842	0.297345	0.0562563	0.124436		0.79924	7.9924e-05	2.0076e-05	0.0001	0.79924	0.20076
6.9	1.25893e-07	0.507385	5.07385e-05	1.01237e-05	8.0415e-09	2.84111e-06	3.05154e-05	5.77336e-06	0.0001	0.507385	0.101237	8.0415e-05	0.0284111	0.305154	0.0577336	0.101397		0.833662	8.33662e-05	1.66338e-05	0.0001	0.833662	0.166338
7	1e-07	0.51819	5.1819e-05	8.21275e-06	5.1819e-09	2.90162e-06	3.11652e-05	5.8963e-06	0.0001	0.51819	0.0821275	5.1819e-05	0.0290162	0.311652	0.058963	0.0822311		0.863193	8.63193e-05	1.36807e-05	0.0001	0.863193	0.136807
IMP
Complex	Log K	K	Combined K		Total L =	0.0001	M
HIMP	6.34	2.18776e+06	2.18776e+06		[K+] =	0.12	M
H2IMP	1.3	19.9526	4.36516e+07		[Mg++] =	0.0006	M
MgIMP	1.68	47.863	47.863		[Na+] =	0.015	M
H3IMP	0.4	2.51189	1.09648e+08					Fractions								Singular		Fractions
pH	[H+]	Alpha n-	[IMPfree]	[HIMP]	[H2IMP]	[H3IMP]	[MgIMP]	Sum	[IMPfree]	[HIMP]	[H2IMP]	[H3IMP]	[MgIMP]	SUMH		Alpha	[IMPfree]	[HIMP]	SUM	[IMPfree]	[HIMP]
6	1e-06	0.310895	3.10895e-05	6.80164e-05	1.3571e-09	3.40889e-15	8.92821e-07	0.0001	0.310895	0.680164	1.3571e-05	3.40889e-11	0.00892821	0.680191		0.3137	3.137e-05	6.863e-05	0.0001	0.3137	0.6863
6.1	7.94328e-07	0.361462	3.61462e-05	6.28148e-05	9.95548e-10	1.98638e-15	1.03804e-06	0.0001	0.361462	0.628148	9.95548e-06	1.98638e-11	0.0103804	0.628168		0.365257	3.65257e-05	6.34743e-05	0.0001	0.365257	0.634743
6.2	6.30957e-07	0.415089	4.15089e-05	5.72983e-05	7.21343e-10	1.14325e-15	1.19205e-06	0.0001	0.415089	0.572983	7.21343e-06	1.14325e-11	0.0119205	0.572997		0.4201	4.201e-05	5.799e-05	0.0001	0.4201	0.5799
6.3	5.01187e-07	0.470542	4.70542e-05	5.15939e-05	5.15939e-10	6.49529e-16	1.35129e-06	0.0001	0.470542	0.515939	5.15939e-06	6.49529e-12	0.0135129	0.51595		0.47699	4.7699e-05	5.2301e-05	0.0001	0.47699	0.52301
6.4	3.98107e-07	0.526402	5.26402e-05	4.58477e-05	3.64181e-10	3.64181e-16	1.51171e-06	0.0001	0.526402	0.458477	3.64181e-06	3.64181e-12	0.0151171	0.458484		0.534484	5.34484e-05	4.65516e-05	0.0001	0.534484	0.465516
6.5	3.16228e-07	0.581208	5.81208e-05	4.02098e-05	2.53707e-10	2.01526e-16	1.6691e-06	0.0001	0.581208	0.402098	2.53707e-06	2.01526e-12	0.016691	0.402103		0.591076	5.91076e-05	4.08924e-05	0.0001	0.591076	0.408924
6.6	2.51189e-07	0.633609	6.33609e-05	3.48194e-05	1.7451e-10	1.10109e-16	1.81958e-06	0.0001	0.633609	0.348194	1.7451e-06	1.10109e-12	0.0181958	0.348197		0.645352	6.45352e-05	3.54648e-05	0.0001	0.645352	0.354648
6.7	1.99526e-07	0.682484	6.82484e-05	2.97915e-05	1.18602e-10	5.94419e-17	1.95994e-06	0.0001	0.682484	0.297915	1.18602e-06	5.94419e-13	0.0195994	0.297918		0.696129	6.96129e-05	3.03871e-05	0.0001	0.696129	0.303871
6.8	1.58489e-07	0.727032	7.27032e-05	2.52089e-05	7.97174e-11	3.17361e-17	2.08788e-06	0.0001	0.727032	0.252089	7.97174e-07	3.17361e-13	0.0208788	0.25209		0.742536	7.42536e-05	2.57464e-05	0.0001	0.742536	0.257464
6.9	1.25893e-07	0.766788	7.66788e-05	2.11191e-05	5.30488e-11	1.67755e-17	2.20205e-06	0.0001	0.766788	0.211191	5.30488e-07	1.67755e-13	0.0220205	0.211192		0.784054	7.84054e-05	2.15946e-05	0.0001	0.784054	0.215946
7	1e-07	0.801607	8.01607e-05	1.75372e-05	3.49914e-11	8.78944e-18	2.30204e-06	0.0001	0.801607	0.175372	3.49914e-07	8.78944e-14	0.0230204	0.175373		0.820495	8.20495e-05	1.79505e-05	0.0001	0.820495	0.179505
NH3
Complex	Log K	K			Total L =	0.0001	M
HNH3	9.26	1.8197e+09			[K+] =	0.12	M
MgNH3	0.15	1.41254			[Mg++] =	0.0006	M
					[Na+] =	0.015	M
							Fractions					Singular
pH	[H+]	Alpha n-	[NH3free]	[HNH3]	[MgNH3]	Sum	[NH3free]	[HNH3]	[MgNH3]	SUMH		Alpha	[NH3free]	[HNH3]	SUM	[NH3free]	[HNH3]
6	1e-06	0.000549239	5.49239e-08	9.9945e-05	4.65492e-11	0.0001	0.000549239	0.99945	4.65492e-07	0.99945		0.000549239	5.49239e-08	9.99451e-05	0.0001	0.000549239	0.999451
6.1	7.94328e-07	0.000691352	6.91352e-08	9.99308e-05	5.85937e-11	0.0001	0.000691352	0.999308	5.85937e-07	0.999308		0.000691353	6.91353e-08	9.99309e-05	0.0001	0.000691353	0.999309
6.2	6.30957e-07	0.000870205	8.70205e-08	9.99129e-05	7.37518e-11	0.0001	0.000870205	0.999129	7.37518e-07	0.999129		0.000870206	8.70206e-08	9.9913e-05	0.0001	0.000870206	0.99913
6.3	5.01187e-07	0.00109528	1.09528e-07	9.98904e-05	9.28271e-11	0.0001	0.00109528	0.998904	9.28271e-07	0.998904		0.00109528	1.09528e-07	9.98905e-05	0.0001	0.00109528	0.998905
6.4	3.98107e-07	0.00137848	1.37848e-07	9.9862e-05	1.16829e-10	0.0001	0.00137848	0.99862	1.16829e-06	0.99862		0.00137848	1.37848e-07	9.98622e-05	0.0001	0.00137848	0.998622
6.5	3.16228e-07	0.00173478	1.73478e-07	9.98264e-05	1.47027e-10	0.0001	0.00173478	0.998264	1.47027e-06	0.998264		0.00173479	1.73479e-07	9.98265e-05	0.0001	0.00173479	0.998265
6.6	2.51189e-07	0.00218298	2.18298e-07	9.97815e-05	1.85013e-10	0.0001	0.00218298	0.997815	1.85013e-06	0.997815		0.00218299	2.18299e-07	9.97817e-05	0.0001	0.00218299	0.997817
6.7	1.99526e-07	0.00274666	2.74666e-07	9.97251e-05	2.32785e-10	0.0001	0.00274666	0.997251	2.32785e-06	0.997251		0.00274666	2.74666e-07	9.97253e-05	0.0001	0.00274666	0.997253
6.8	1.58489e-07	0.00345538	3.45538e-07	9.96542e-05	2.92851e-10	0.0001	0.00345538	0.996542	2.92851e-06	0.996542		0.00345539	3.45539e-07	9.96545e-05	0.0001	0.00345539	0.996545
6.9	1.25893e-07	0.00434617	4.34617e-07	9.9565e-05	3.68348e-10	0.0001	0.00434617	0.99565	3.68348e-06	0.99565		0.00434619	4.34619e-07	9.95654e-05	0.0001	0.00434619	0.995654
7	1e-07	0.00546535	5.46535e-07	9.9453e-05	4.63201e-10	0.0001	0.00546535	0.99453	4.63201e-06	0.99453		0.00546537	5.46537e-07	9.94535e-05	0.0001	0.00546537	0.994535
AMP Deaminase
AMP + H2O + H+ -----> IMP + NH3
pH	AMP H	H+	IMP H	NH3 H	H+ Coeff
6	0.476781	0	0.680191	0.99945	1.20286
6.1	0.418761	0	0.628168	0.999308	1.20871
6.2	0.363205	0	0.572997	0.999129	1.20892
6.3	0.311268	0	0.51595	0.998904	1.20359
6.4	0.263808	0	0.458484	0.99862	1.1933
6.5	0.221337	0	0.402103	0.998264	1.17903
6.6	0.184046	0	0.348197	0.997815	1.16197
6.7	0.151844	0	0.297918	0.997251	1.14332
6.8	0.124436	0	0.25209	0.996542	1.1242
6.9	0.101397	0	0.211192	0.99565	1.10544
7	0.0822311	0	0.175373	0.99453	1.08767

## Sheet: SUM
H+ Balances
	Reactions
pH	CK	ATPase	MK	AMPD	Phosph	PGM-6c	Hexok	PGI	PFK	Aldolase	TPI	G3PDh	PGK	PGM-3c	Enolase	PK	LDH
6	0.802345	-0.0097089	-0.128134	1.20286	-0.292175	0.0440781	-0.257805	-0.125961	-0.0160156	-0.0664336	0.300853	-1.57984	-0.529972	0.151513	-0.300768	0.351642	1.00445
6.1	0.823267	-0.0631565	-0.113292	1.20871	-0.311802	0.04433	-0.330628	-0.124334	-0.0826863	-0.0622374	0.309589	-1.50275	-0.562344	0.163846	-0.314699	0.424397	1.00354
6.2	0.844848	-0.12337	-0.0982866	1.20892	-0.325369	0.0434226	-0.405315	-0.119613	-0.157081	-0.0563352	0.31109	-1.41811	-0.592824	0.173061	-0.321474	0.496464	1.00281
6.3	0.866163	-0.18895	-0.0838643	1.20359	-0.331748	0.0414487	-0.479248	-0.112255	-0.236618	-0.0492771	0.30522	-1.32749	-0.620684	0.178323	-0.320568	0.565547	1.00223
6.4	0.886444	-0.258347	-0.0705532	1.1933	-0.330389	0.0386002	-0.550134	-0.102924	-0.318519	-0.0416921	0.292499	-1.23313	-0.644937	0.179125	-0.312111	0.629855	1.00178
6.5	0.905135	-0.329908	-0.0586601	1.17903	-0.321408	0.0351302	-0.616184	-0.0923677	-0.400066	-0.0341775	0.274004	-1.1379	-0.664444	0.175387	-0.296871	0.688187	1.00141
6.6	0.921903	-0.401933	-0.0483053	1.16197	-0.30557	0.0313094	-0.676191	-0.0813111	-0.47883	-0.0272106	0.251199	-1.04506	-0.678049	0.167474	-0.276131	0.739917	1.00112
6.7	0.936611	-0.472744	-0.0394724	1.14332	-0.284161	0.0273877	-0.729514	-0.0703691	-0.552846	-0.0211028	0.225711	-0.957995	-0.684715	0.156123	-0.251484	0.784913	1.00089
6.8	0.949273	-0.54078	-0.0320575	1.1242	-0.258789	0.0235685	-0.775997	-0.0600053	-0.6207	-0.0159971	0.199119	-0.879877	-0.683626	0.142303	-0.224614	0.823415	1.00071
6.9	0.960006	-0.604703	-0.0259102	1.10544	-0.231159	0.0199981	-0.815858	-0.0505246	-0.681543	-0.0118983	0.172788	-0.81336	-0.674273	0.12706	-0.19709	0.855909	1.00056
7	0.968992	-0.663481	-0.0208627	1.08767	-0.202861	0.0167668	-0.849569	-0.0420897	-0.735045	-0.00871747	0.147772	-0.760341	-0.6565	0.111368	-0.170221	0.883021	1.00045
Glycolysis												Glyc		Glu
pH	from Glycogen	plus Lactate	Phase 1	Phase 2	plus Lactate	from glucose	plus Lactate	Phase 1	Phase 2	plus Lactate		Phos to Enol		Hex to Enol
6	-3.97051	-1.96161	-0.456507	-3.51401	-1.50511	-3.98022	-1.97132	-0.466215	-3.51401	-1.50511		-4.6738		-4.6835
6.1	-3.81024	-1.80317	-0.53673	-3.27351	-1.26644	-3.8734	-1.86632	-0.599885	-3.27351	-1.26644		-4.65904		-4.72219
6.2	-3.62966	-1.62404	-0.614975	-3.01469	-1.00906	-3.75303	-1.74741	-0.738344	-3.01469	-1.00906		-4.62259		-4.74596
6.3	-3.43297	-1.4285	-0.688449	-2.74452	-0.740048	-3.62192	-1.61745	-0.877399	-2.74452	-0.740048		-4.56406		-4.75301
6.4	-3.22482	-1.22126	-0.754923	-2.46989	-0.46634	-3.48316	-1.47961	-1.01327	-2.46989	-0.46634		-4.48453		-4.74287
6.5	-3.01016	-1.00734	-0.812889	-2.19727	-0.194449	-3.34007	-1.33724	-1.14279	-2.19727	-0.194449		-4.38653		-4.71644
6.6	-2.79411	-0.791866	-0.861612	-1.9325	0.0697465	-3.19604	-1.1938	-1.26354	-1.9325	0.0697465		-4.27394		-4.67587
6.7	-2.5817	-0.579913	-0.901091	-1.6806	0.321178	-3.05444	-1.05265	-1.37383	-1.6806	0.321178		-4.15152		-4.62426
6.8	-2.3776	-0.376186	-0.931923	-1.44568	0.555737	-2.91838	-0.916962	-1.4727	-1.44568	0.555737		-4.02443		-4.56521
6.9	-2.18585	-0.184722	-0.955127	-1.23072	0.770405	-2.79054	-0.789419	-1.55982	-1.23072	0.770405		-3.89767		-4.50236
7	-2.00952	-0.00862751	-0.971947	-1.03757	0.963319	-2.673	-0.672102	-1.63542	-1.03757	0.963319		-3.77556		-4.43904
